# Supplementary material for: (E)-2-[4-(Diethyl­amino)­styr­yl]-1-methyl­pyridinium benzene­sulfonate mono­hydrate
Source: Acta Crystallogr Sect E Struct Rep Online. 2011 Feb 9;67(Pt 3):o593–4. doi: 10.1107/S1600536811004156 (PMC3051968; doi:10.1107/S1600536811004156)
Supplement: Supplementary file 2 [file e-67-0o593-Isup2.hkl]

# 
# h,k,l, Fc-squared, Fo-squared, sigma(Fo-squared) and status flag 
# 
data_I
_shelx_title ' nt2hm in P2(1)/c (R.T.)' 
_shelx_refln_list_code          4 
_shelx_F_calc_maximum      230.50 
_exptl_crystal_F_000       944.00 
_reflns_d_resolution_high  0.7330 
 
loop_ 
 _symmetry_equiv_pos_as_xyz 
 'x, y, z' 
 '-x, y+1/2, -z+1/2' 
 '-x, -y, -z' 
 'x, -y-1/2, z-1/2' 
 
_cell_length_a     9.9393 
_cell_length_b    17.9047 
_cell_length_c    13.2532 
_cell_angle_alpha  90.000 
_cell_angle_beta  100.715 
_cell_angle_gamma  90.000 
 
_shelx_F_squared_multiplier     1.000 
 
loop_ 
 _refln_index_h 
 _refln_index_k 
 _refln_index_l 
 _refln_F_squared_calc 
 _refln_F_squared_meas 
 _refln_F_squared_sigma 
 _refln_observed_status 
   1   0   0     2732.98     2274.06     28.98 o 
   2   0   0    53128.22    45114.80    564.91 o 
   3   0   0    13393.51    12519.93    155.48 o 
   4   0   0      256.16      288.28      6.51 o 
   5   0   0      172.53      167.49      4.12 o 
   6   0   0      457.97      483.25      8.68 o 
   7   0   0      866.58      857.44     16.07 o 
   8   0   0     1886.48     1910.33     39.26 o 
   9   0   0      322.30      335.87     12.13 o 
  10   0   0      911.81      878.84     40.61 o 
  11   0   0      270.24      317.95     18.03 o 
   1   1   0     1718.88     1449.65     14.89 o 
   2   1   0       38.32       21.23      0.85 o 
   3   1   0     1931.05     2053.00     18.75 o 
   4   1   0      172.61      239.95      3.35 o 
   5   1   0      734.95      673.42      7.51 o 
   6   1   0      451.93      501.27      6.79 o 
   7   1   0      766.06      751.22     11.32 o 
   8   1   0       20.39       25.50      2.78 o 
   9   1   0      233.70      269.40      7.57 o 
  10   1   0        9.94        7.44      2.64 o 
  11   1   0       10.92       19.21     12.76 o 
  13   1   0        2.23        3.84      7.76 o 
   0   2   0      100.50      128.02      4.27 o 
   1   2   0       15.04        1.76      0.30 o 
   2   2   0     1822.91     1971.15     20.55 o 
   3   2   0     1041.73     1147.94     12.70 o 
   4   2   0      911.86      989.96     10.67 o 
   5   2   0      222.99      219.79      3.70 o 
   6   2   0      190.40      186.79      3.64 o 
   7   2   0      334.61      298.81      6.13 o 
   8   2   0     1711.36     1641.54     24.41 o 
   9   2   0      301.88      307.17      6.99 o 
  10   2   0      195.16      175.34      6.49 o 
  11   2   0       28.09       35.54      7.80 o 
  13   2   0        9.58       14.24      5.34 o 
   1   3   0        0.31        4.47      0.44 o 
   2   3   0      427.24      390.70      4.93 o 
   3   3   0       69.98       64.63      1.74 o 
   4   3   0       28.43       26.81      1.45 o 
   5   3   0       36.15       34.03      1.66 o 
   6   3   0      227.24      227.72      4.10 o 
   7   3   0      106.23       98.91      5.27 o 
   8   3   0      156.73      153.66      4.81 o 
   9   3   0      218.55      222.95      5.89 o 
  10   3   0       42.93       44.37      3.98 o 
  11   3   0       44.88       50.56      6.36 o 
  12   3   0        5.08        0.88      6.92 o 
  13   3   0        0.24        5.07      4.20 o 
   0   4   0      246.51      202.35      3.45 o 
   1   4   0      402.64      432.08      4.13 o 
   2   4   0       30.61       34.87      1.14 o 
   3   4   0      206.43      197.30      3.30 o 
   4   4   0     2011.87     2361.93     25.35 o 
   5   4   0       29.54       37.85      1.95 o 
   6   4   0        1.37       -0.82      0.85 o 
   7   4   0      103.68      108.27      3.76 o 
   8   4   0        0.20        3.37      1.97 o 
   9   4   0       77.10       96.67      4.32 o 
  10   4   0        7.50       10.45      2.25 o 
  11   4   0        0.43        4.29      2.65 o 
  12   4   0        5.73        1.98      3.92 o 
  13   4   0        0.98       -3.04      3.76 o 
   1   5   0     4185.30     4058.92     32.45 o 
   2   5   0      365.89      314.32      3.89 o 
   3   5   0      128.53      132.08      2.38 o 
   4   5   0       31.59       11.81      1.13 o 
   5   5   0      747.85      660.36      8.78 o 
   6   5   0      108.96      121.46      3.05 o 
   7   5   0      365.75      334.31      6.65 o 
   8   5   0        2.01        1.15      1.55 o 
   9   5   0       45.38       52.45      3.45 o 
  10   5   0        0.57        1.74      1.59 o 
  11   5   0        3.35        0.18      3.36 o 
  12   5   0        0.98        2.88      4.03 o 
  13   5   0        0.72        5.11      4.26 o 
   0   6   0     6064.02     6294.11     70.60 o 
   1   6   0     4620.76     4604.08     36.85 o 
   2   6   0       48.78       37.32      1.36 o 
   3   6   0      270.83      287.25      3.94 o 
   4   6   0      767.53      770.68      8.53 o 
   5   6   0       14.32       12.34      1.20 o 
   6   6   0       33.28       44.59      2.30 o 
   7   6   0      179.79      181.92      4.20 o 
   8   6   0       75.04       90.69      3.46 o 
   9   6   0       41.92       48.40      3.57 o 
  10   6   0       18.07       13.06      2.48 o 
  11   6   0       50.08       56.82      4.93 o 
  12   6   0        0.09        0.14      3.74 o 
   1   7   0     1451.25     1358.31     11.81 o 
   2   7   0      773.24      797.78      8.46 o 
   3   7   0        0.33        0.25      0.65 o 
   4   7   0      482.65      427.21      5.59 o 
   5   7   0       23.64       17.95      1.43 o 
   6   7   0     1171.00     1141.29     13.37 o 
   7   7   0      222.90      229.83      4.78 o 
   8   7   0      111.24      116.37      3.62 o 
   9   7   0       69.64       67.08      3.66 o 
  10   7   0        9.91       15.67      2.54 o 
  11   7   0        6.10        8.06      2.82 o 
  12   7   0        0.11       -1.11      4.17 o 
   0   8   0     2305.14     2533.55     29.87 o 
   1   8   0     4048.58     4103.82     33.34 o 
   2   8   0      648.59      728.64      7.54 o 
   3   8   0        4.90        7.97      0.99 o 
   4   8   0       46.99       55.17      2.09 o 
   5   8   0      143.76      137.11      3.13 o 
   6   8   0       35.02       39.43      2.32 o 
   7   8   0       64.88       73.76      3.18 o 
   8   8   0        0.79        2.29      1.69 o 
   9   8   0       59.03       49.63      2.95 o 
  10   8   0       13.58       11.82      2.39 o 
  11   8   0        0.57       -0.46      3.70 o 
  12   8   0        1.91        1.38      2.93 o 
   1   9   0       89.83       92.53      1.96 o 
   2   9   0      359.21      382.85      4.77 o 
   3   9   0      773.14      767.09      8.71 o 
   4   9   0     1131.12     1104.85     11.87 o 
   5   9   0      528.40      520.96      7.42 o 
   6   9   0      120.02      121.12      3.45 o 
   7   9   0       72.73       75.81      3.21 o 
   8   9   0        2.02        1.29      1.43 o 
   9   9   0        0.87        3.30      1.59 o 
  10   9   0        0.00        1.95      1.92 o 
  11   9   0        1.90        2.39      2.59 o 
  12   9   0        7.79        5.75      3.27 o 
   0  10   0      254.99      270.12      5.11 o 
   1  10   0      222.82      229.12      3.30 o 
   2  10   0      256.18      221.38      3.33 o 
   3  10   0      113.80      109.34      2.76 o 
   4  10   0      219.12      228.11      4.09 o 
   5  10   0       16.89       14.58      1.69 o 
   6  10   0       24.67       20.37      1.99 o 
   7  10   0       32.71       31.87      2.38 o 
   8  10   0       98.42       95.34      3.75 o 
   9  10   0        8.07       10.97      2.17 o 
  10  10   0       65.77       60.24      4.50 o 
  11  10   0       19.90       20.28      3.95 o 
  12  10   0        8.82        3.67      3.29 o 
   1  11   0       90.51       87.96      2.38 o 
   2  11   0      111.79      111.47      2.40 o 
   3  11   0        4.08        4.06      1.06 o 
   4  11   0       64.07       58.96      2.65 o 
   5  11   0       61.98       54.19      2.70 o 
   6  11   0       60.04       70.33      3.19 o 
   7  11   0       13.83       14.98      1.89 o 
   8  11   0       16.00        8.80      2.36 o 
   9  11   0        0.20        3.14      1.83 o 
  10  11   0       24.74       22.55      3.25 o 
  11  11   0        0.09       -4.31      2.55 o 
   0  12   0       92.47      101.75      3.31 o 
   1  12   0      567.74      631.22      6.94 o 
   2  12   0        5.68        2.23      1.01 o 
   3  12   0      124.99      124.29      3.35 o 
   4  12   0       61.11       67.35      3.20 o 
   5  12   0       41.04       43.83      2.56 o 
   6  12   0        2.62       -1.20      1.29 o 
   7  12   0       78.22       78.12      3.51 o 
   8  12   0        0.18        1.06      1.52 o 
   9  12   0       39.10       36.48      3.77 o 
  10  12   0        0.50        2.92      2.75 o 
  11  12   0       16.94       15.65      3.49 o 
   1  13   0       50.02       53.49      2.08 o 
   2  13   0      101.73      113.78      2.83 o 
   3  13   0        2.68        1.94      1.25 o 
   4  13   0        4.22        1.71      1.38 o 
   5  13   0       32.90       34.13      2.67 o 
   6  13   0       36.44       42.40      2.74 o 
   7  13   0        0.28        0.12      1.71 o 
   8  13   0        9.81        6.30      2.35 o 
   9  13   0        5.56        7.00      2.50 o 
  10  13   0        0.15        5.25      2.60 o 
  11  13   0        0.56        2.45      2.88 o 
   0  14   0      836.17      794.95     12.15 o 
   1  14   0      139.93      141.79      4.00 o 
   2  14   0        3.34        1.75      1.39 o 
   3  14   0        2.30        2.22      1.36 o 
   4  14   0        9.03        5.79      1.59 o 
   5  14   0        4.80        5.49      1.77 o 
   6  14   0        5.22        3.19      1.75 o 
   7  14   0        0.04        0.26      1.63 o 
   8  14   0        2.36       -0.33      2.20 o 
   9  14   0        3.42        1.56      4.04 o 
  10  14   0        0.09        0.55      2.51 o 
   1  15   0        6.35        8.43      1.46 o 
   2  15   0       51.89       60.89      2.73 o 
   3  15   0       36.91       38.56      2.77 o 
   4  15   0      184.70      183.53      4.92 o 
   5  15   0       41.77       35.25      2.80 o 
   6  15   0       62.54       69.34      3.79 o 
   7  15   0       10.48        9.98      2.39 o 
   8  15   0        5.61        6.97      3.72 o 
   9  15   0        2.17        3.84      2.35 o 
  10  15   0        5.07        4.44      2.91 o 
   0  16   0       20.05       27.09      2.85 o 
   1  16   0       13.54       13.78      1.99 o 
   2  16   0        1.82        0.94      1.55 o 
   3  16   0       28.35       37.30      2.83 o 
   4  16   0        0.19        3.84      1.79 o 
   5  16   0        0.41       -3.11      1.59 o 
   6  16   0        4.55        0.83      2.19 o 
   7  16   0        2.54        3.50      2.11 o 
   8  16   0       42.23       43.59      3.80 o 
   9  16   0        6.04        1.32      2.44 o 
  10  16   0        2.77        0.12      2.68 o 
   1  17   0        1.46       -1.88      1.63 o 
   2  17   0       35.79       58.38      4.25 o 
   3  17   0       47.23       50.47      5.76 o 
   4  17   0      109.33      130.58      6.20 o 
   5  17   0        9.35       13.60      2.69 o 
   6  17   0       35.64       37.06      3.48 o 
   7  17   0        0.93       -1.48      2.30 o 
   8  17   0        1.52        3.46      2.97 o 
   9  17   0        5.16        6.06      2.71 o 
   0  18   0        5.63       -0.40      3.25 o 
   1  18   0       23.15       21.01      3.06 o 
   2  18   0       43.08       34.61      3.21 o 
   3  18   0       61.61       56.78      3.93 o 
   4  18   0      169.02      162.36      5.59 o 
   5  18   0       27.81       15.60      2.93 o 
   6  18   0        3.15        1.87      2.37 o 
   7  18   0        2.28        1.73      2.47 o 
   8  18   0        0.48        1.43      2.76 o 
   9  18   0        0.65        1.97      3.67 o 
   1  19   0       25.33       33.63      3.73 o 
   2  19   0       24.32       29.41      3.62 o 
   3  19   0       53.01       56.22      4.52 o 
   4  19   0       69.10       90.95      4.94 o 
   5  19   0       95.30       84.15      4.88 o 
   6  19   0       14.38       19.56      3.10 o 
   7  19   0       11.16        4.73      2.97 o 
   8  19   0        0.43        2.30      2.92 o 
   0  20   0       20.22       23.79      4.93 o 
   1  20   0        0.45       -0.76      2.77 o 
   2  20   0        0.62        0.09      2.42 o 
   3  20   0       57.40       76.16      6.45 o 
   4  20   0       81.78      102.75      5.90 o 
   5  20   0       47.69       46.45      4.34 o 
   6  20   0       30.70       24.18      3.80 o 
   7  20   0        0.64       -1.25      2.41 o 
   1  21   0        2.95       -0.19      2.52 o 
   2  21   0        2.38        1.17      2.59 o 
   3  21   0       38.74       33.33      3.96 o 
   4  21   0        2.08       -0.87      4.88 o 
   5  21   0       30.40       19.07      3.66 o 
   6  21   0        0.21        1.61      2.95 o 
   0  22   0       12.86       12.30      4.42 o 
   1  22   0        0.64       -2.01      2.52 o 
   2  22   0        0.29       -4.72      2.36 o 
   3  22   0       21.53       26.27      3.73 o 
   4  22   0        2.13        4.05      3.36 o 
   5  22   0        0.01        4.06      2.69 o 
   1  23   0        1.43       -4.50      2.72 o 
   2  23   0        0.09       -1.47      2.81 o 
   3  23   0        1.71        7.96      3.17 o 
   4  23   0        0.27        4.83      3.88 o 
   0  24   0        0.66        1.02      4.53 o 
   1  24   0        5.20       14.24      3.64 o 
   2  24   0        0.87       -3.86      2.75 o 
 -13   1   1       63.26       62.01      5.59 o 
 -12   1   1       12.00       10.42      3.82 o 
 -11   1   1        0.06        3.53      3.15 o 
 -10   1   1        4.55        8.05      5.00 o 
  -9   1   1       24.36       25.44      3.09 o 
  -8   1   1     1029.63      982.71     16.17 o 
  -7   1   1      491.12      569.55     10.36 o 
  -6   1   1     4653.16     4484.66     47.00 o 
  -5   1   1     3699.40     3547.11     37.20 o 
  -4   1   1     2905.77     2945.51     30.79 o 
  -3   1   1    17733.20    16471.45    166.77 o 
  -2   1   1     6901.59     6777.44     56.04 o 
  -1   1   1       94.29       86.74     11.77 o 
   0   1   1      175.89      146.07      2.13 o 
   1   1   1       63.14       59.54      1.02 o 
   2   1   1    16331.37    15184.33    143.12 o 
   3   1   1     2294.95     2254.33     20.61 o 
   4   1   1     1898.90     1887.73     17.81 o 
   5   1   1     3015.84     3019.90     27.94 o 
   6   1   1     1869.24     1858.30     18.32 o 
   7   1   1      186.69      186.54      4.40 o 
   8   1   1      552.53      585.46     10.59 o 
   9   1   1       24.18       20.59      2.54 o 
  10   1   1        6.71        7.76      2.29 o 
  11   1   1       15.31       26.50      5.47 o 
  12   1   1        0.05        6.63      4.57 o 
 -13   2   1        3.63        1.33      3.81 o 
 -12   2   1       71.50       76.21      5.80 o 
 -11   2   1        6.45        2.24      2.62 o 
 -10   2   1      141.04      135.59      7.67 o 
  -9   2   1       27.13       29.72      3.11 o 
  -8   2   1      478.38      479.66      9.93 o 
  -7   2   1       47.72       41.96      3.02 o 
  -6   2   1      147.32      170.56      4.69 o 
  -5   2   1        4.37        7.75      1.23 o 
  -4   2   1        8.31        5.59      0.73 o 
  -3   2   1       97.35      132.19      2.28 o 
  -2   2   1      849.76      933.20     10.04 o 
  -1   2   1    11535.94    11030.61    130.27 o 
   0   2   1      417.64      493.85      5.25 o 
   1   2   1    14082.00    12973.03    131.89 o 
   2   2   1     2232.87     2106.91     20.53 o 
   3   2   1     1285.83     1362.04     13.85 o 
   4   2   1     1460.40     1318.60     12.94 o 
   5   2   1      409.72      418.75      5.41 o 
   6   2   1       45.73       34.77      1.92 o 
   7   2   1        0.08        0.83      1.35 o 
   8   2   1      154.80      151.31      4.86 o 
   9   2   1      263.83      252.97      6.35 o 
  10   2   1        0.93        3.16      2.16 o 
  11   2   1      114.56      111.45      8.94 o 
  12   2   1        0.01        8.64      4.84 o 
 -13   3   1        3.24       -0.96      3.69 o 
 -12   3   1        1.73        4.11      3.72 o 
 -11   3   1       10.06        3.91      2.29 o 
 -10   3   1        0.19       -1.18      2.12 o 
  -9   3   1       34.16       36.66      3.42 o 
  -8   3   1       72.13       74.58      3.71 o 
  -7   3   1     1128.55     1172.68     17.95 o 
  -6   3   1      121.98      105.40      2.70 o 
  -5   3   1      349.26      430.67      5.68 o 
  -4   3   1      153.19      127.68      2.41 o 
  -3   3   1      345.41      285.57      5.75 o 
  -2   3   1        4.64       -0.05      0.65 o 
  -1   3   1      117.84      149.67      1.91 o 
   0   3   1      523.23      508.04      5.03 o 
   1   3   1      474.78      453.01      5.00 o 
   2   3   1      116.79      109.91      2.13 o 
   3   3   1     4149.54     4473.25     45.99 o 
   4   3   1      109.83       99.33      2.55 o 
   5   3   1      509.45      514.77      6.76 o 
   6   3   1      119.66      119.06      3.02 o 
   7   3   1       47.29       47.76      2.84 o 
   8   3   1      356.98      381.82      7.72 o 
   9   3   1       38.91       24.02      2.63 o 
  10   3   1       40.87       45.47      3.94 o 
  11   3   1        3.31       10.43      4.43 o 
  12   3   1        2.25        5.44      4.41 o 
  13   3   1        9.48       12.34      9.30 o 
 -13   4   1        1.03       -1.60      3.98 o 
 -12   4   1        2.69        3.02      6.69 o 
 -11   4   1       23.38       29.46      3.49 o 
 -10   4   1       48.71       47.93      4.47 o 
  -9   4   1       73.13       81.02      3.54 o 
  -8   4   1      498.59      498.81      8.29 o 
  -7   4   1       50.53       44.87      2.55 o 
  -6   4   1        3.26        3.14      0.82 o 
  -5   4   1       86.96       95.58      2.64 o 
  -4   4   1      264.66      264.49      3.94 o 
  -3   4   1      141.46      179.18      2.86 o 
  -2   4   1      946.18      918.75     10.54 o 
  -1   4   1    12189.94    12310.11    125.98 o 
   0   4   1     6536.66     6883.33     54.25 o 
   1   4   1     6955.85     6780.44     53.45 o 
   2   4   1     9148.37     9183.88     92.53 o 
   3   4   1       49.03       27.29      1.40 o 
   4   4   1     4803.21     4845.83     50.18 o 
   5   4   1      316.72      378.00      5.89 o 
   6   4   1       60.40       72.07      2.50 o 
   7   4   1       67.18       71.85      3.25 o 
   8   4   1      324.01      307.92      6.83 o 
   9   4   1       29.88       31.58      2.91 o 
  10   4   1       62.17       61.69      4.45 o 
  11   4   1        1.34        3.81      2.75 o 
  12   4   1        1.77        8.45      4.73 o 
 -13   5   1       16.53       16.14      9.32 o 
 -12   5   1       39.45       39.13      7.34 o 
 -11   5   1        2.05        0.09      2.09 o 
 -10   5   1        1.99        1.18      1.76 o 
  -9   5   1       12.83       12.91      2.00 o 
  -8   5   1        6.77        7.24      2.32 o 
  -7   5   1      230.68      207.12      4.47 o 
  -6   5   1        8.70       12.00      1.23 o 
  -5   5   1      555.38      525.62      6.88 o 
  -4   5   1      352.40      394.73      5.35 o 
  -3   5   1      149.44      159.21      2.74 o 
  -2   5   1      573.44      541.00      6.48 o 
  -1   5   1      279.84      328.41      3.40 o 
   0   5   1     8217.47     8113.24     63.90 o 
   1   5   1      400.54      415.88      4.19 o 
   2   5   1      641.21      578.62      6.72 o 
   3   5   1      452.27      427.59      5.92 o 
   4   5   1     3315.47     3429.44     36.24 o 
   5   5   1       10.69       17.71      2.14 o 
   6   5   1        0.49        2.98      0.99 o 
   7   5   1        3.31        1.63      1.39 o 
   8   5   1      182.10      172.58      5.08 o 
   9   5   1        2.42        5.67      1.90 o 
  10   5   1        0.71        6.15      2.73 o 
  11   5   1        0.01       -1.52      3.89 o 
  12   5   1       14.06       11.88      4.06 o 
 -13   6   1        1.25       -0.37      3.95 o 
 -12   6   1        0.57        2.21      3.88 o 
 -11   6   1        7.31        3.21      2.34 o 
 -10   6   1        4.61        3.96      1.84 o 
  -9   6   1        0.33        0.07      1.39 o 
  -8   6   1        1.64       -0.30      1.23 o 
  -7   6   1        4.33        5.51      1.30 o 
  -6   6   1      154.58      140.25      4.93 o 
  -5   6   1      162.56      195.21      4.64 o 
  -4   6   1      363.23      394.75      5.43 o 
  -3   6   1     1405.69     1446.94     14.05 o 
  -2   6   1       85.11       98.42      1.95 o 
  -1   6   1      189.93      250.41      2.91 o 
   0   6   1      526.31      555.06      5.34 o 
   1   6   1      916.01      951.11      8.53 o 
   2   6   1     1124.51     1114.11     11.10 o 
   3   6   1       35.26       30.10      1.44 o 
   4   6   1      495.57      474.05      6.80 o 
   5   6   1        8.08        6.27      1.14 o 
   6   6   1        0.27       -0.76      1.12 o 
   7   6   1       35.38       41.29      2.85 o 
   8   6   1       89.21       94.21      4.02 o 
   9   6   1        3.46        5.24      1.90 o 
  10   6   1        2.30       -4.15      2.08 o 
  11   6   1        2.08        4.67      1.93 o 
  12   6   1        2.83       -2.01      2.35 o 
 -12   7   1        5.73        3.13      3.96 o 
 -11   7   1        0.88       -0.28      1.85 o 
 -10   7   1        2.55        5.60      1.98 o 
  -9   7   1        0.30        0.87      1.58 o 
  -8   7   1       52.12       49.69      2.72 o 
  -7   7   1       86.76       91.43      3.22 o 
  -6   7   1       28.29       49.47      3.04 o 
  -5   7   1     1135.70     1213.00     13.62 o 
  -4   7   1     2205.26     2449.38     23.17 o 
  -3   7   1     1765.35     1825.71     17.51 o 
  -2   7   1       84.90      121.40      2.34 o 
  -1   7   1       37.49       35.05      1.19 o 
   0   7   1     1255.76     1235.53     10.86 o 
   1   7   1        3.47        1.55      0.59 o 
   2   7   1       11.42       18.59      1.10 o 
   3   7   1      355.98      311.67      4.38 o 
   4   7   1       84.66       66.42      2.16 o 
   5   7   1      235.36      233.14      4.33 o 
   6   7   1      150.89      151.15      4.25 o 
   7   7   1        0.19        0.38      1.36 o 
   8   7   1        5.01        9.17      1.91 o 
   9   7   1       11.07       10.76      2.13 o 
  10   7   1        0.24        1.27      1.94 o 
  11   7   1        1.05       -0.11      2.33 o 
  12   7   1        5.72        1.72      2.49 o 
 -12   8   1       61.18       65.26      6.43 o 
 -11   8   1       28.95       24.68      3.22 o 
 -10   8   1       83.04       92.40      5.85 o 
  -9   8   1      187.77      186.95      4.97 o 
  -8   8   1      215.99      216.47      4.80 o 
  -7   8   1      331.68      324.07      5.77 o 
  -6   8   1      175.55      177.47      4.34 o 
  -5   8   1      323.20      372.80      6.25 o 
  -4   8   1      128.55      134.08      3.22 o 
  -3   8   1     1593.94     1602.01     15.75 o 
  -2   8   1     1888.91     1851.46     17.75 o 
  -1   8   1     5699.47     5800.19     46.45 o 
   0   8   1     2158.36     2226.94     18.72 o 
   1   8   1     3370.61     3282.55     26.99 o 
   2   8   1     1027.20     1099.20     10.68 o 
   3   8   1      262.19      271.64      4.13 o 
   4   8   1      639.92      579.25      7.16 o 
   5   8   1        5.48        2.49      1.09 o 
   6   8   1        4.69        5.20      1.37 o 
   7   8   1       18.73       25.94      2.23 o 
   8   8   1      264.99      250.41      5.67 o 
   9   8   1      109.04      114.79      4.40 o 
  10   8   1      110.66      109.59      4.85 o 
  11   8   1       13.48       10.39      2.57 o 
  12   8   1       54.52       58.84      6.43 o 
 -12   9   1       11.47        5.58      3.94 o 
 -11   9   1        9.61        7.57      4.34 o 
 -10   9   1        0.65        2.64      1.87 o 
  -9   9   1       19.16       10.95      1.89 o 
  -8   9   1      129.23      121.88      4.00 o 
  -7   9   1      402.05      397.76      6.60 o 
  -6   9   1      450.99      422.69      7.23 o 
  -5   9   1      243.04      234.54      4.85 o 
  -4   9   1       25.24       40.47      2.12 o 
  -3   9   1      384.82      371.95      5.09 o 
  -2   9   1      902.78      840.20      9.13 o 
  -1   9   1      243.08      278.43      3.58 o 
   0   9   1        0.81        1.71      0.68 o 
   1   9   1       51.32       53.72      1.67 o 
   2   9   1      106.42      104.14      2.28 o 
   3   9   1       56.21       46.91      1.98 o 
   4   9   1     1162.64     1121.12     12.10 o 
   5   9   1        5.27        7.24      1.28 o 
   6   9   1      454.85      436.18      6.94 o 
   7   9   1       68.39       79.48      3.41 o 
   8   9   1      112.90      119.36      4.62 o 
   9   9   1        0.16       -0.15      3.01 o 
  10   9   1        0.53        1.81      2.15 o 
  11   9   1        2.75        8.35      2.50 o 
  12   9   1        0.92        3.32      3.79 o 
 -12  10   1        0.16        3.62      3.02 o 
 -11  10   1        0.29       -0.15      2.69 o 
 -10  10   1        3.13        5.02      2.30 o 
  -9  10   1        0.71       -0.31      1.29 o 
  -8  10   1       15.65       15.16      3.04 o 
  -7  10   1        1.57        4.82      1.48 o 
  -6  10   1        2.19        0.69      1.36 o 
  -5  10   1       12.24       15.28      1.62 o 
  -4  10   1       15.66       13.78      1.85 o 
  -3  10   1       24.84       33.21      1.73 o 
  -2  10   1        2.44        0.39      0.68 o 
  -1  10   1     1463.50     1447.79     13.01 o 
   0  10   1        2.92        3.52      0.74 o 
   1  10   1      249.86      258.94      3.58 o 
   2  10   1       22.57       22.49      1.29 o 
   3  10   1      428.24      454.80      6.11 o 
   4  10   1       33.49       53.02      2.41 o 
   5  10   1      369.79      335.71      5.76 o 
   6  10   1        1.45        0.94      1.26 o 
   7  10   1       13.37        9.68      1.72 o 
   8  10   1       11.10       13.58      2.27 o 
   9  10   1        8.79        6.53      2.38 o 
  10  10   1        1.04        1.16      2.13 o 
  11  10   1        0.23        1.41      2.28 o 
 -12  11   1        0.08        0.37      2.95 o 
 -11  11   1        2.36        1.96      2.87 o 
 -10  11   1        1.38        0.21      2.25 o 
  -9  11   1        5.05        6.55      1.69 o 
  -8  11   1        2.90        1.62      1.80 o 
  -7  11   1       34.63       33.65      2.81 o 
  -6  11   1        1.03        1.34      1.50 o 
  -5  11   1       50.34       43.48      2.44 o 
  -4  11   1      156.72      152.85      4.49 o 
  -3  11   1        0.93       -0.07      0.89 o 
  -2  11   1        4.44        5.17      0.89 o 
  -1  11   1      328.16      331.71      4.28 o 
   0  11   1      238.90      254.53      3.64 o 
   1  11   1       91.83       93.02      2.19 o 
   2  11   1       20.10       33.14      1.60 o 
   3  11   1       57.34       58.56      2.40 o 
   4  11   1      168.06      175.27      3.70 o 
   5  11   1        0.39        1.33      1.28 o 
   6  11   1       87.04       91.85      3.42 o 
   7  11   1        9.49        6.64      2.02 o 
   8  11   1        0.08        1.48      1.77 o 
   9  11   1        2.98        4.93      2.21 o 
  10  11   1        2.83        3.69      2.01 o 
  11  11   1        1.27        1.78      2.37 o 
 -11  12   1        7.24        4.86      5.71 o 
 -10  12   1        4.47        1.32      4.47 o 
  -9  12   1       62.48       70.97      4.92 o 
  -8  12   1       44.02       42.84      4.15 o 
  -7  12   1       41.24       44.52      2.74 o 
  -6  12   1        0.01       -1.21      1.19 o 
  -5  12   1        5.85        2.90      1.36 o 
  -4  12   1       26.23       25.84      2.00 o 
  -3  12   1       36.83       33.81      2.15 o 
  -2  12   1        0.04        0.80      1.15 o 
  -1  12   1       35.98       36.61      1.65 o 
   0  12   1       25.44       31.60      1.54 o 
   1  12   1        5.28        8.35      1.08 o 
   2  12   1       14.53        7.72      1.20 o 
   3  12   1       15.92       17.98      1.62 o 
   4  12   1        0.00        0.35      1.30 o 
   5  12   1       33.54       32.16      2.38 o 
   6  12   1        7.04        2.76      1.64 o 
   7  12   1       22.20       16.63      2.35 o 
   8  12   1        1.33        1.63      2.04 o 
   9  12   1        6.58       10.79      2.55 o 
  10  12   1        5.27        6.35      2.39 o 
  11  12   1        8.92        8.87      3.86 o 
 -11  13   1        0.16       -5.31      2.65 o 
 -10  13   1        2.68        1.84      2.89 o 
  -9  13   1        0.75        0.14      1.63 o 
  -8  13   1       12.63       10.11      2.23 o 
  -7  13   1        9.76       12.68      1.92 o 
  -6  13   1       51.93       42.28      3.22 o 
  -5  13   1      205.50      181.13      5.32 o 
  -4  13   1       25.57       32.20      2.26 o 
  -3  13   1      164.94      163.19      3.90 o 
  -2  13   1       99.67      104.11      2.65 o 
  -1  13   1       15.06       10.71      1.29 o 
   0  13   1      226.31      248.24      4.13 o 
   1  13   1      216.10      213.64      3.62 o 
   2  13   1        0.94        1.18      0.90 o 
   3  13   1       67.42       84.81      2.83 o 
   4  13   1      315.44      306.31      5.68 o 
   5  13   1       72.51       77.17      3.68 o 
   6  13   1       52.26       59.98      3.41 o 
   7  13   1       96.95       90.76      4.62 o 
   8  13   1        0.10       -0.55      2.11 o 
   9  13   1        6.48        2.78      2.38 o 
  10  13   1        3.97        2.34      3.49 o 
  11  13   1        3.34        8.91      3.97 o 
 -11  14   1        2.27        4.28      3.86 o 
 -10  14   1       11.27        6.48      3.19 o 
  -9  14   1       10.02        5.73      3.30 o 
  -8  14   1       27.97       29.65      3.06 o 
  -7  14   1       24.36       23.32      2.74 o 
  -6  14   1        7.43       10.97      1.82 o 
  -5  14   1       38.87       34.34      2.51 o 
  -4  14   1        5.96        6.57      1.61 o 
  -3  14   1       21.80       21.92      2.66 o 
  -2  14   1      312.25      329.35      5.32 o 
  -1  14   1        1.40        2.42      1.04 o 
   0  14   1      596.67      598.74      7.37 o 
   1  14   1        0.16        0.15      1.05 o 
   2  14   1      154.64      146.12      3.55 o 
   3  14   1       47.89       32.69      2.74 o 
   4  14   1        4.89        5.77      2.35 o 
   5  14   1        1.05       -0.33      2.19 o 
   6  14   1       12.41        7.45      2.22 o 
   7  14   1        0.15       -0.52      1.99 o 
   8  14   1       17.00       18.86      3.97 o 
   9  14   1        3.51        5.19      2.43 o 
  10  14   1        5.28        0.97      2.48 o 
 -10  15   1        0.00       -0.87      2.91 o 
  -9  15   1        0.27        0.74      2.33 o 
  -8  15   1       31.68       29.03      3.03 o 
  -7  15   1        0.17       -2.24      1.81 o 
  -6  15   1       35.05       26.90      2.60 o 
  -5  15   1       35.86       35.39      2.70 o 
  -4  15   1       53.60       78.18      3.33 o 
  -3  15   1      112.73      123.11      3.70 o 
  -2  15   1       10.95        9.85      1.63 o 
  -1  15   1        1.55       -0.22      1.20 o 
   0  15   1        0.07        1.94      1.16 o 
   1  15   1        9.87       13.33      1.62 o 
   2  15   1       74.77       80.98      3.02 o 
   3  15   1       17.51       22.11      2.30 o 
   4  15   1       60.19       62.67      3.50 o 
   5  15   1       15.04       18.78      3.07 o 
   6  15   1        4.21       -0.36      2.63 o 
   7  15   1       18.41       19.71      2.78 o 
   8  15   1        0.02        0.18      2.21 o 
   9  15   1        2.48        3.03      2.31 o 
  10  15   1        0.42        1.75      2.51 o 
 -10  16   1        0.97        2.90      2.76 o 
  -9  16   1        0.06       -1.81      2.38 o 
  -8  16   1        1.09       -0.10      2.17 o 
  -7  16   1        0.81        0.93      1.98 o 
  -6  16   1        0.46       -0.20      1.75 o 
  -5  16   1        4.23        3.09      1.71 o 
  -4  16   1        0.30        1.59      1.63 o 
  -3  16   1       17.32       17.16      2.23 o 
  -2  16   1       10.20       12.36      2.03 o 
  -1  16   1        0.60        2.17      1.52 o 
   0  16   1        4.56        7.40      1.72 o 
   1  16   1        0.00       -1.33      1.27 o 
   2  16   1       11.31        9.78      2.16 o 
   3  16   1       37.74       33.96      3.12 o 
   4  16   1       33.18       39.07      3.36 o 
   5  16   1       50.83       54.18      5.25 o 
   6  16   1        0.06       -0.12      2.05 o 
   7  16   1        0.00       -4.26      2.42 o 
   8  16   1       13.34       14.94      3.04 o 
   9  16   1        9.51        5.39      2.87 o 
  -9  17   1        0.07        1.21      2.62 o 
  -8  17   1        3.08        0.08      3.32 o 
  -7  17   1       26.57       21.67      3.37 o 
  -6  17   1       13.06       10.63      2.80 o 
  -5  17   1       10.22        8.86      2.00 o 
  -4  17   1        1.51        1.11      1.73 o 
  -3  17   1        4.08        4.33      1.86 o 
  -2  17   1        0.27       -0.31      1.52 o 
  -1  17   1        8.71        9.06      1.96 o 
   0  17   1        0.55        1.58      1.48 o 
   1  17   1        6.22        9.37      2.17 o 
   2  17   1        1.78        2.95      1.99 o 
   3  17   1      115.79      129.49      4.87 o 
   4  17   1       47.51       51.45      3.68 o 
   5  17   1       98.06       96.89      5.61 o 
   6  17   1       16.39       12.92      2.67 o 
   7  17   1        3.61        1.52      2.33 o 
   8  17   1        2.04        3.44      2.51 o 
   9  17   1        2.64        0.91      2.61 o 
  -9  18   1        0.37       -1.65      2.61 o 
  -8  18   1        1.76        5.25      2.61 o 
  -7  18   1        2.06        4.13      2.56 o 
  -6  18   1        3.39        0.56      2.54 o 
  -5  18   1       23.50       24.33      2.96 o 
  -4  18   1       68.39       76.85      4.08 o 
  -3  18   1       34.78       35.92      3.69 o 
  -2  18   1       22.34       26.28      2.69 o 
  -1  18   1        1.91        2.41      1.96 o 
   0  18   1        7.06        3.38      2.27 o 
   1  18   1       13.40       16.65      3.63 o 
   2  18   1        1.83       -0.59      2.32 o 
   3  18   1       10.07        6.73      2.70 o 
   4  18   1        4.89        3.01      2.32 o 
   5  18   1        3.42       -0.69      2.33 o 
   6  18   1       11.99        7.25      2.69 o 
   7  18   1        0.79       -1.27      2.23 o 
   8  18   1        1.01       -0.14      2.74 o 
  -8  19   1        1.33       -2.35      4.50 o 
  -7  19   1        0.03        2.69      2.93 o 
  -6  19   1       60.83       50.10      5.42 o 
  -5  19   1        1.09       -4.65      2.33 o 
  -4  19   1       88.33       77.56      4.63 o 
  -3  19   1        6.06        9.23      2.64 o 
  -2  19   1        6.29        3.73      2.51 o 
  -1  19   1        0.15        0.25      2.16 o 
   0  19   1        4.11        4.90      2.53 o 
   1  19   1        7.78       11.64      2.88 o 
   2  19   1       16.66       27.32      3.60 o 
   3  19   1        0.61        3.70      2.67 o 
   4  19   1       57.69       52.85      4.49 o 
   5  19   1       11.90       17.54      3.41 o 
   6  19   1        5.61        4.63      2.57 o 
   7  19   1       11.13       14.59      3.00 o 
   8  19   1        1.02       -0.07      3.19 o 
  -7  20   1        0.05        3.67      3.79 o 
  -6  20   1        2.32       -0.10      2.58 o 
  -5  20   1       15.53       14.15      3.76 o 
  -4  20   1        6.17        8.79      3.00 o 
  -3  20   1       26.34       21.66      3.54 o 
  -2  20   1        1.56       -2.87      2.20 o 
  -1  20   1        7.55        5.37      2.62 o 
   0  20   1        5.29        2.16      2.47 o 
   1  20   1       14.61       16.26      3.19 o 
   2  20   1        0.64       -1.38      2.62 o 
   3  20   1        8.31       10.15      4.08 o 
   4  20   1        2.97        8.68      3.19 o 
   5  20   1        4.53        7.36      2.95 o 
   6  20   1        1.36        3.79      2.81 o 
   7  20   1        4.67        4.69      3.44 o 
  -6  21   1        2.98        3.97      3.20 o 
  -5  21   1       22.73        8.25      3.59 o 
  -4  21   1       25.92       17.30      3.39 o 
  -3  21   1       24.02       15.34      3.30 o 
  -2  21   1        4.85        1.97      2.57 o 
  -1  21   1        0.59       -0.45      2.45 o 
   0  21   1        0.26       -1.54      2.41 o 
   1  21   1        0.01       -4.61      2.30 o 
   2  21   1        0.34        4.40      3.42 o 
   3  21   1        0.84        3.90      2.88 o 
   4  21   1        0.01       -2.75      3.40 o 
   5  21   1        0.61        1.99      2.85 o 
   6  21   1        9.96        7.46      3.11 o 
  -5  22   1        4.86        9.45      3.71 o 
  -4  22   1        3.97        6.58      4.08 o 
  -3  22   1        1.12        0.02      2.60 o 
  -2  22   1        1.05        4.91      3.02 o 
  -1  22   1        0.00       -2.03      2.44 o 
   0  22   1        0.03        0.12      2.56 o 
   1  22   1        0.29        1.87      2.82 o 
   2  22   1        0.26        2.12      2.89 o 
   3  22   1        0.15       -2.17      5.57 o 
   4  22   1        0.01        2.06      3.53 o 
   5  22   1        0.93        3.00      2.91 o 
  -4  23   1        4.11        9.55      3.40 o 
  -3  23   1        0.01        1.30      3.24 o 
  -2  23   1       10.60        9.03      3.14 o 
  -1  23   1        4.65        5.53      3.24 o 
   0  23   1        6.88        5.32      2.96 o 
   1  23   1        4.18        1.52      2.99 o 
   2  23   1        0.56       -0.72      3.05 o 
   3  23   1       18.96       14.31      4.27 o 
   4  23   1        4.58        5.28      3.10 o 
  -2  24   1        0.14        4.96      2.77 o 
  -1  24   1       10.32       10.05      3.28 o 
   0  24   1        2.71        2.16      2.88 o 
   1  24   1        6.88        7.44      3.95 o 
   2  24   1        1.76        2.92      3.19 o 
 -13   0   2       62.00       65.25     12.68 o 
 -12   0   2       63.53       58.58      4.60 o 
 -11   0   2      154.00      132.11      7.79 o 
 -10   0   2     1141.18     1177.70     39.36 o 
  -9   0   2      241.60      234.65     13.22 o 
  -8   0   2     3716.58     3670.40     69.15 o 
  -7   0   2       99.01      101.85      5.78 o 
  -6   0   2      441.56      441.32      8.86 o 
  -5   0   2        1.06        0.55      1.13 o 
  -4   0   2       44.01       42.35      2.24 o 
  -3   0   2     1859.79     2128.58     43.21 o 
  -2   0   2    18228.97    17331.45    258.76 o 
  -1   0   2    11409.20    11219.06    291.39 o 
   0   0   2    18957.56    17327.18    308.14 o 
   1   0   2    12783.54    12488.52    419.94 o 
   2   0   2    13101.05    12728.21    311.20 o 
   3   0   2     6630.70     6836.48     85.07 o 
   4   0   2      991.92      897.23     13.25 o 
   5   0   2     1032.09     1124.33     16.56 o 
   6   0   2       64.26       67.51      3.25 o 
   7   0   2      435.09      448.75      9.08 o 
   8   0   2      921.59      885.08     17.49 o 
   9   0   2      259.36      260.84     17.43 o 
  10   0   2       77.93       58.50      9.16 o 
  11   0   2      126.61      124.32     13.20 o 
  12   0   2       42.63       58.53     10.23 o 
 -13   1   2        0.46       -1.97      5.48 o 
 -12   1   2        0.55        0.38      1.71 o 
 -11   1   2        6.86        3.37      2.11 o 
 -10   1   2      150.11      131.25      6.89 o 
  -9   1   2      153.58      152.03      7.86 o 
  -8   1   2     1699.10     1645.42     24.27 o 
  -7   1   2        0.90        1.47      1.31 o 
  -6   1   2      269.49      198.71      4.12 o 
  -5   1   2      134.54      138.91      2.82 o 
  -4   1   2        1.52       -0.20      0.44 o 
  -3   1   2     7598.83     7062.50    112.68 o 
  -2   1   2     2103.97     2296.27     23.82 o 
  -1   1   2       99.31      102.52      2.09 o 
   0   1   2      651.55      542.84      6.39 o 
   1   1   2      429.68      545.59      5.29 o 
   2   1   2      895.59      904.32      9.34 o 
   3   1   2        2.22        3.61      0.65 o 
   4   1   2      156.45      143.10      2.63 o 
   5   1   2      180.58      242.53      3.88 o 
   6   1   2      158.20      125.72      2.90 o 
   7   1   2      528.04      574.55      7.59 o 
   8   1   2       11.92        4.21      1.91 o 
   9   1   2       29.69       37.95      4.26 o 
  10   1   2        3.73        9.52      3.40 o 
  11   1   2        0.23        2.28      3.89 o 
  12   1   2        7.62       17.56      5.37 o 
 -13   2   2        5.14       -5.14      4.56 o 
 -12   2   2        1.87        1.26      1.97 o 
 -11   2   2       16.34       17.44      4.34 o 
 -10   2   2      119.90      104.85      4.64 o 
  -9   2   2      269.19      288.27     10.86 o 
  -8   2   2      123.74      121.60      5.09 o 
  -7   2   2        7.69        6.98      1.45 o 
  -6   2   2        8.80        6.02      0.94 o 
  -5   2   2       49.11       37.69      1.28 o 
  -4   2   2        0.36        1.02      0.49 o 
  -3   2   2      918.78      878.21      9.63 o 
  -2   2   2      621.60      635.21      8.89 o 
  -1   2   2       23.65       23.36      0.79 o 
   0   2   2     3618.36     3588.94     44.18 o 
   1   2   2       36.14       28.89      1.09 o 
   2   2   2       71.02       75.71      1.61 o 
   3   2   2      391.70      343.82      4.50 o 
   4   2   2       85.07       82.61      2.03 o 
   5   2   2      872.89      902.39      9.82 o 
   6   2   2      197.80      176.35      3.47 o 
   7   2   2      127.28      112.39      3.19 o 
   8   2   2       64.47       69.31      3.80 o 
   9   2   2       54.35       52.30      4.67 o 
  10   2   2        0.17        1.66      2.74 o 
  11   2   2       14.31       25.10      8.96 o 
  12   2   2       11.96       11.45      4.68 o 
 -13   3   2        2.43       -2.83      6.55 o 
 -12   3   2        7.89        9.16      2.48 o 
 -11   3   2       19.22       14.79      2.64 o 
 -10   3   2       43.24       42.04      3.55 o 
  -9   3   2       19.02       21.75      2.68 o 
  -8   3   2       10.59       12.24      2.10 o 
  -7   3   2        0.08        0.74      1.12 o 
  -6   3   2      360.37      404.18      5.02 o 
  -5   3   2      202.22      217.16      2.86 o 
  -4   3   2      220.36      188.19      2.30 o 
  -3   3   2       72.04       63.22      1.23 o 
  -2   3   2     7171.75     7364.08     90.74 o 
  -1   3   2    11215.47    10664.85    119.39 o 
   0   3   2    18395.02    17528.69    208.84 o 
   1   3   2    10086.38    10240.99    103.95 o 
   2   3   2       26.71       26.95      1.21 o 
   3   3   2      172.71      149.80      2.86 o 
   4   3   2       47.24       48.92      2.10 o 
   5   3   2      341.70      400.64      5.37 o 
   6   3   2        7.82        6.89      1.16 o 
   7   3   2      105.12      117.42      3.41 o 
   8   3   2        1.48        0.53      1.59 o 
   9   3   2       27.02       20.28      3.55 o 
  10   3   2        0.74       -0.43      2.97 o 
  11   3   2        0.49       10.58      3.30 o 
  12   3   2        0.03        4.48      4.26 o 
 -13   4   2        0.35        0.89      4.97 o 
 -12   4   2       30.54       34.49      3.85 o 
 -11   4   2        0.09       -0.58      1.83 o 
 -10   4   2        6.71       13.81      3.01 o 
  -9   4   2      147.17      156.17      5.29 o 
  -8   4   2       27.44       24.47      2.16 o 
  -7   4   2        0.03       -0.49      1.03 o 
  -6   4   2      244.01      233.19      3.71 o 
  -5   4   2        1.77        2.71      0.70 o 
  -4   4   2        2.90        0.05      0.43 o 
  -3   4   2      291.77      270.43      4.54 o 
  -2   4   2        3.52        9.67      0.62 o 
  -1   4   2    29926.00    28886.00    262.96 o 
   0   4   2    14887.15    15049.40    125.53 o 
   1   4   2    19276.10    18240.40    161.16 o 
   2   4   2      444.84      390.81      5.21 o 
   3   4   2        0.09        0.22      1.19 o 
   4   4   2       13.89        7.73      1.41 o 
   5   4   2       59.08       71.33      2.41 o 
   6   4   2        6.02        5.26      1.05 o 
   7   4   2      288.39      307.54      5.93 o 
   8   4   2       11.18        8.98      2.44 o 
   9   4   2      173.77      194.80      7.33 o 
  10   4   2        9.37        9.14      4.02 o 
  11   4   2       14.09       13.51      4.57 o 
  12   4   2       20.02       29.21      9.05 o 
 -13   5   2       10.96       19.38      6.21 o 
 -12   5   2        3.39        3.20      3.08 o 
 -11   5   2        8.32        5.82      2.23 o 
 -10   5   2        5.21        5.59      2.12 o 
  -9   5   2       17.41       13.52      2.15 o 
  -8   5   2       81.98       88.32      3.26 o 
  -7   5   2      377.44      380.60      5.90 o 
  -6   5   2      392.44      347.29      5.53 o 
  -5   5   2       25.68       19.81      1.15 o 
  -4   5   2     1424.47     1371.58     13.31 o 
  -3   5   2       49.13       18.65      1.21 o 
  -2   5   2     1080.59     1079.70     10.38 o 
  -1   5   2       71.73       86.07      1.44 o 
   0   5   2       42.65       56.78      1.49 o 
   1   5   2       24.84       21.21      1.00 o 
   2   5   2       38.02       79.96      2.03 o 
   3   5   2      769.82      728.89      9.06 o 
   4   5   2      191.32      226.11      4.13 o 
   5   5   2      162.62      154.88      3.58 o 
   6   5   2      523.25      498.81      7.70 o 
   7   5   2        0.23        0.62      1.21 o 
   8   5   2      255.85      267.15      6.41 o 
   9   5   2      117.11      126.97      6.08 o 
  10   5   2       23.73       30.21      4.06 o 
  11   5   2        0.03        5.16      3.01 o 
  12   5   2        0.06        4.11      4.03 o 
 -13   6   2       23.07       20.43      9.70 o 
 -12   6   2        3.87        3.97      2.94 o 
 -11   6   2       42.80       46.67      3.90 o 
 -10   6   2       24.49       28.82      3.15 o 
  -9   6   2       67.25       69.72      3.67 o 
  -8   6   2      347.27      366.93      7.00 o 
  -7   6   2        4.38        3.71      1.28 o 
  -6   6   2        5.88        7.49      1.29 o 
  -5   6   2       96.99       99.84      2.18 o 
  -4   6   2      408.64      496.89      5.83 o 
  -3   6   2       71.89       71.34      1.76 o 
  -2   6   2      141.65      180.62      2.67 o 
  -1   6   2     1595.54     1582.80     14.03 o 
   0   6   2     1667.88     1668.85     14.81 o 
   1   6   2     2433.36     2335.49     19.34 o 
   2   6   2      190.88      178.13      3.25 o 
   3   6   2      938.93      881.47     10.75 o 
   4   6   2      217.69      191.65      3.82 o 
   5   6   2      242.09      229.36      4.52 o 
   6   6   2       28.69       23.91      1.98 o 
   7   6   2       63.05       80.54      3.72 o 
   8   6   2      564.35      569.07     11.34 o 
   9   6   2       39.66       29.42      3.91 o 
  10   6   2       39.25       36.95      4.74 o 
  11   6   2        1.57       -0.93      2.60 o 
  12   6   2       13.42       18.80      3.02 o 
 -12   7   2        2.27        2.44      8.18 o 
 -11   7   2        3.43        3.52      2.27 o 
 -10   7   2        1.12        2.27      1.65 o 
  -9   7   2       12.63       10.96      2.26 o 
  -8   7   2      329.67      314.79      6.09 o 
  -7   7   2      313.93      317.97      5.46 o 
  -6   7   2      242.60      227.60      4.24 o 
  -5   7   2       89.52       84.48      2.50 o 
  -4   7   2     1502.85     1566.14     17.11 o 
  -3   7   2       70.62       51.80      1.64 o 
  -2   7   2     2110.88     2219.45     20.67 o 
  -1   7   2      260.74      311.86      3.69 o 
   0   7   2       90.32       91.50      1.72 o 
   1   7   2       16.33       23.38      1.09 o 
   2   7   2        0.55       -0.66      0.62 o 
   3   7   2      176.08      158.08      3.33 o 
   4   7   2        0.03       -1.19      0.74 o 
   5   7   2      108.59      103.94      3.11 o 
   6   7   2       87.55       80.18      3.05 o 
   7   7   2      540.62      492.27      8.91 o 
   8   7   2      100.21       92.82      4.85 o 
   9   7   2      142.85      147.55      6.56 o 
  10   7   2       46.63       39.08      4.51 o 
  11   7   2       14.22       18.84      4.05 o 
  12   7   2        0.88        1.06      2.20 o 
 -12   8   2       16.17        4.84      9.64 o 
 -11   8   2        1.83        0.85      1.77 o 
 -10   8   2       35.36       30.92      2.77 o 
  -9   8   2       65.78       60.36      3.42 o 
  -8   8   2       52.33       49.25      3.59 o 
  -7   8   2        0.50        0.78      1.43 o 
  -6   8   2       14.87       16.08      1.55 o 
  -5   8   2      263.60      250.73      5.19 o 
  -4   8   2      141.30      134.84      2.56 o 
  -3   8   2      334.02      351.17      4.67 o 
  -2   8   2      480.71      545.54      7.22 o 
  -1   8   2      294.81      313.88      3.88 o 
   0   8   2      491.59      495.51      5.20 o 
   1   8   2      603.51      640.57      6.44 o 
   2   8   2      136.33      120.03      2.36 o 
   3   8   2       72.18       68.12      2.10 o 
   4   8   2      247.12      232.50      4.28 o 
   5   8   2      188.15      173.31      4.37 o 
   6   8   2        7.20        4.55      1.37 o 
   7   8   2       13.92       12.59      2.10 o 
   8   8   2      124.34       99.26      6.98 o 
   9   8   2        0.86        3.85      2.60 o 
  10   8   2       13.65        5.40      2.40 o 
  11   8   2        0.01        3.62      2.37 o 
  12   8   2        3.23        1.25      3.53 o 
 -12   9   2        7.40       19.08      9.04 o 
 -11   9   2        2.88        4.71      2.33 o 
 -10   9   2        0.13       -0.56      1.72 o 
  -9   9   2        0.32        2.13      1.70 o 
  -8   9   2       20.11       24.93      2.68 o 
  -7   9   2       34.88       36.76      3.69 o 
  -6   9   2      334.87      319.74      6.02 o 
  -5   9   2      198.45      178.56      3.99 o 
  -4   9   2      748.39      763.49      9.31 o 
  -3   9   2       10.31       19.24      1.32 o 
  -2   9   2       85.02       70.07      2.58 o 
  -1   9   2      557.73      582.38      5.98 o 
   0   9   2     1099.22     1173.46     10.70 o 
   1   9   2      575.07      619.21      6.41 o 
   2   9   2      268.98      290.74      4.04 o 
   3   9   2      430.48      423.81      5.74 o 
   4   9   2      312.47      297.38      4.77 o 
   5   9   2      205.63      186.72      3.87 o 
   6   9   2      262.28      282.54      6.05 o 
   7   9   2        7.83        7.33      1.85 o 
   8   9   2       19.33       26.41      3.14 o 
   9   9   2       11.74        9.79      2.46 o 
  10   9   2        1.23       -2.89      1.99 o 
  11   9   2        2.00        1.17      2.45 o 
  12   9   2        9.18       10.13      2.89 o 
 -12  10   2       17.25       16.79      8.77 o 
 -11  10   2        7.69        7.05      2.29 o 
 -10  10   2       38.41       39.79      3.12 o 
  -9  10   2        9.48        9.04      2.07 o 
  -8  10   2       64.13       71.00      3.36 o 
  -7  10   2       12.83       13.73      2.77 o 
  -6  10   2        2.69        3.36      1.17 o 
  -5  10   2        4.42        3.77      1.67 o 
  -4  10   2       78.43       69.22      3.33 o 
  -3  10   2      126.47      120.22      2.74 o 
  -2  10   2      649.08      706.73      8.71 o 
  -1  10   2       19.78       28.82      1.30 o 
   0  10   2     3009.16     3036.42     25.39 o 
   1  10   2       13.09       11.64      1.02 o 
   2  10   2      169.22      192.54      3.29 o 
   3  10   2      466.24      459.71      6.21 o 
   4  10   2      284.80      277.06      4.68 o 
   5  10   2       65.09       74.07      2.85 o 
   6  10   2      109.18      116.64      4.08 o 
   7  10   2       16.08       23.18      2.42 o 
   8  10   2       25.15       29.21      3.12 o 
   9  10   2        9.21       11.81      2.62 o 
  10  10   2       28.31       32.16      3.92 o 
  11  10   2        8.37       10.26      2.90 o 
 -12  11   2        0.19        4.06      6.15 o 
 -11  11   2        0.05        0.21      2.13 o 
 -10  11   2       10.84        9.17      2.61 o 
  -9  11   2       48.88       46.68      3.25 o 
  -8  11   2        4.41        3.40      1.71 o 
  -7  11   2      203.90      179.33      7.97 o 
  -6  11   2       85.51       77.62      3.08 o 
  -5  11   2      115.33       94.45      3.05 o 
  -4  11   2      127.94      127.15      3.33 o 
  -3  11   2       25.49       18.90      1.61 o 
  -2  11   2       77.24       76.21      3.52 o 
  -1  11   2       13.66       18.16      1.20 o 
   0  11   2       48.13       48.84      1.75 o 
   1  11   2       74.06       78.47      2.04 o 
   2  11   2       22.34       36.14      1.68 o 
   3  11   2      393.68      355.11      5.38 o 
   4  11   2       20.69       20.75      1.72 o 
   5  11   2      631.82      614.18      9.84 o 
   6  11   2       55.55       63.69      3.41 o 
   7  11   2       82.94       94.22      4.65 o 
   8  11   2       98.55      106.00      4.89 o 
   9  11   2        0.01        3.41      2.24 o 
  10  11   2        0.39       -0.38      2.73 o 
  11  11   2       12.74       14.50      3.04 o 
 -11  12   2        3.19        1.13      2.92 o 
 -10  12   2        0.01        0.75      2.51 o 
  -9  12   2       99.08      101.93      5.31 o 
  -8  12   2        3.63        4.79      1.75 o 
  -7  12   2       22.05       28.83      2.82 o 
  -6  12   2        3.25        1.01      1.34 o 
  -5  12   2       20.00       23.54      2.06 o 
  -4  12   2       28.14       36.11      2.18 o 
  -3  12   2       40.53       42.03      2.25 o 
  -2  12   2       37.30       35.02      2.07 o 
  -1  12   2      450.01      478.32      5.94 o 
   0  12   2      372.68      383.05      4.89 o 
   1  12   2      319.53      358.41      4.76 o 
   2  12   2      160.35      150.90      3.16 o 
   3  12   2      101.48      116.76      3.10 o 
   4  12   2        3.93        3.40      1.44 o 
   5  12   2       31.24       35.00      2.74 o 
   6  12   2        1.81        5.62      2.08 o 
   7  12   2       32.54       31.94      3.45 o 
   8  12   2        1.20        1.88      2.17 o 
   9  12   2       14.79       17.56      4.40 o 
  10  12   2        6.16       10.00      2.87 o 
  11  12   2        1.63        3.96      2.68 o 
 -11  13   2        0.00        4.26      3.65 o 
 -10  13   2        1.89        1.52      2.23 o 
  -9  13   2        6.83        7.99      2.49 o 
  -8  13   2       83.12       80.12      3.79 o 
  -7  13   2       10.40       10.55      2.35 o 
  -6  13   2       13.37        8.99      1.80 o 
  -5  13   2        2.65        3.11      1.44 o 
  -4  13   2       19.89       15.91      1.78 o 
  -3  13   2        0.71        1.98      1.05 o 
  -2  13   2        2.31        4.02      1.26 o 
  -1  13   2        0.02       -0.96      1.17 o 
   0  13   2        7.90       10.84      1.25 o 
   1  13   2        2.64        5.17      1.19 o 
   2  13   2      124.47      144.74      3.23 o 
   3  13   2        4.72        7.95      2.02 o 
   4  13   2      142.45      158.03      4.46 o 
   5  13   2        1.74        1.19      2.97 o 
   6  13   2        2.23        4.84      3.10 o 
   7  13   2       19.77       18.56      2.85 o 
   8  13   2        5.47        5.84      2.46 o 
   9  13   2        3.42       10.67      2.76 o 
  10  13   2        2.24        3.55      2.55 o 
 -11  14   2        4.72       -0.37      3.55 o 
 -10  14   2        0.65        1.98      2.26 o 
  -9  14   2        8.74        6.06      2.40 o 
  -8  14   2        1.01        3.26      1.89 o 
  -7  14   2       10.34        7.54      1.79 o 
  -6  14   2        3.29        4.89      1.73 o 
  -5  14   2        1.22        2.56      1.85 o 
  -4  14   2      128.41      130.18      3.98 o 
  -3  14   2        0.18        1.15      1.36 o 
  -2  14   2        0.34        0.39      1.26 o 
  -1  14   2        3.52        4.12      1.31 o 
   0  14   2        5.98        7.87      1.32 o 
   1  14   2       13.05       16.31      1.54 o 
   2  14   2       81.73       74.52      2.70 o 
   3  14   2       67.34       74.08      3.51 o 
   4  14   2      170.08      137.15      4.73 o 
   5  14   2      141.02      139.81      4.88 o 
   6  14   2        7.28        6.78      2.91 o 
   7  14   2        9.79       12.96      2.66 o 
   8  14   2        2.93        1.25      2.32 o 
   9  14   2        3.68        2.39      3.14 o 
  10  14   2        6.62        3.37      3.37 o 
 -10  15   2        1.63        0.40      2.44 o 
  -9  15   2        5.89        4.40      2.77 o 
  -8  15   2        2.63        0.75      2.04 o 
  -7  15   2       29.25       32.19      3.25 o 
  -6  15   2        0.01       -1.06      1.47 o 
  -5  15   2      101.52      103.68      5.00 o 
  -4  15   2       69.66       70.98      4.07 o 
  -3  15   2        2.32       -0.54      1.14 o 
  -2  15   2       10.16       11.24      1.70 o 
  -1  15   2      101.71      109.36      3.48 o 
   0  15   2       51.27       59.41      2.90 o 
   1  15   2        7.35        8.28      1.44 o 
   2  15   2        7.95        6.44      1.68 o 
   3  15   2      379.51      357.70      7.54 o 
   4  15   2        2.78        1.89      2.11 o 
   5  15   2      105.56      106.11      4.76 o 
   6  15   2        6.60        6.98      2.71 o 
   7  15   2        0.02       -1.49      2.04 o 
   8  15   2        5.21        9.19      2.56 o 
   9  15   2        2.22       -0.25      2.43 o 
  10  15   2        0.77       -0.83      2.92 o 
 -10  16   2        4.14       -5.29      7.52 o 
  -9  16   2        0.05       -1.80      2.58 o 
  -8  16   2        4.30        5.60      3.31 o 
  -7  16   2       20.48       14.68      3.93 o 
  -6  16   2       49.32       47.21      3.50 o 
  -5  16   2       75.77       89.53      4.02 o 
  -4  16   2      242.93      243.66      5.32 o 
  -3  16   2        0.51        2.03      1.44 o 
  -2  16   2       55.78       69.67      3.24 o 
  -1  16   2       10.71       15.17      1.87 o 
   0  16   2       21.63       25.82      2.17 o 
   1  16   2       22.22       32.83      2.53 o 
   2  16   2        5.50        6.49      1.77 o 
   3  16   2       12.90       15.95      2.55 o 
   4  16   2        0.28        1.67      2.07 o 
   5  16   2        3.37        4.09      2.32 o 
   6  16   2       12.22       13.08      3.48 o 
   7  16   2        1.87        3.26      2.36 o 
   8  16   2        6.94        3.78      2.54 o 
   9  16   2        4.41        5.47      2.66 o 
  -9  17   2        1.23       -0.45      2.58 o 
  -8  17   2        0.13       -2.72      4.81 o 
  -7  17   2        1.11       -1.00      1.68 o 
  -6  17   2       59.98       60.88      5.18 o 
  -5  17   2       52.34       55.32      3.84 o 
  -4  17   2      183.67      197.41      6.08 o 
  -3  17   2       16.44       17.12      2.25 o 
  -2  17   2        2.38        5.46      1.82 o 
  -1  17   2       52.67       46.45      3.06 o 
   0  17   2       55.73       55.65      3.26 o 
   1  17   2       20.43       11.58      2.01 o 
   2  17   2       13.27        8.65      2.19 o 
   3  17   2       22.80       30.11      4.47 o 
   4  17   2        0.50        1.40      2.18 o 
   5  17   2       25.35       25.13      3.12 o 
   6  17   2        3.33        3.85      2.45 o 
   7  17   2        5.28        1.46      2.38 o 
   8  17   2        3.44        3.78      2.55 o 
   9  17   2        1.66        0.07      2.43 o 
  -9  18   2        3.70        1.10      3.49 o 
  -8  18   2        3.58        6.73      2.80 o 
  -7  18   2        0.17       -0.40      4.51 o 
  -6  18   2        8.93        8.77      2.38 o 
  -5  18   2        8.89       11.34      2.97 o 
  -4  18   2        0.71        3.13      2.09 o 
  -3  18   2        6.95        3.56      1.94 o 
  -2  18   2        1.19        0.52      1.70 o 
  -1  18   2       58.02       65.48      4.31 o 
   0  18   2        1.60       -0.02      1.58 o 
   1  18   2       15.72       13.10      2.33 o 
   2  18   2       67.42       78.72      5.31 o 
   3  18   2        5.96       12.07      2.84 o 
   4  18   2       14.10       13.91      3.02 o 
   5  18   2        3.01        2.63      2.79 o 
   6  18   2        0.84        3.41      2.52 o 
   7  18   2        0.09       -0.02      2.48 o 
   8  18   2        2.27        4.36      2.54 o 
  -8  19   2        0.02        0.71      2.64 o 
  -7  19   2       10.37        3.38      3.56 o 
  -6  19   2        1.31       -1.82      3.17 o 
  -5  19   2        7.05       10.69      2.98 o 
  -4  19   2       25.97       18.24      2.87 o 
  -3  19   2       14.73       18.62      2.62 o 
  -2  19   2        9.96        9.62      2.60 o 
  -1  19   2        1.04       -0.48      1.72 o 
   0  19   2        3.20        5.11      2.22 o 
   1  19   2        0.98        4.71      2.40 o 
   2  19   2        1.42        4.52      3.02 o 
   3  19   2       23.55       18.13      3.20 o 
   4  19   2       21.73       27.16      3.75 o 
   5  19   2        2.34        0.22      2.61 o 
   6  19   2        2.84       -0.52      2.63 o 
   7  19   2        1.56       -1.19      4.90 o 
  -7  20   2        1.49       -1.05      2.42 o 
  -6  20   2        0.31        2.20      2.24 o 
  -5  20   2        6.88        7.22      3.90 o 
  -4  20   2       45.80       68.26      4.96 o 
  -3  20   2       15.48       21.46      4.31 o 
  -2  20   2       21.07       25.77      4.04 o 
  -1  20   2        3.64        3.54      2.62 o 
   0  20   2        1.92        4.05      2.34 o 
   1  20   2        4.31        6.59      2.56 o 
   2  20   2        3.67        4.44      2.67 o 
   3  20   2        1.56        9.09      2.96 o 
   4  20   2        0.35        6.42      2.95 o 
   5  20   2        0.28        1.27      2.79 o 
   6  20   2        0.51        3.12      2.89 o 
   7  20   2        7.01        7.79      3.10 o 
  -6  21   2        3.56       -2.25      4.44 o 
  -5  21   2       78.99       78.37      5.20 o 
  -4  21   2       14.02       13.30      4.79 o 
  -3  21   2       38.45       38.37      4.62 o 
  -2  21   2        0.18        1.15      3.51 o 
  -1  21   2        1.11        4.28      2.71 o 
   0  21   2        0.27        1.64      2.91 o 
   1  21   2        2.31        2.05      2.78 o 
   2  21   2        1.74        0.08      2.61 o 
   3  21   2        8.13       13.30      3.31 o 
   4  21   2        8.08       10.53      3.33 o 
   5  21   2        7.14        8.68      3.33 o 
   6  21   2        1.67        5.14      3.15 o 
  -5  22   2       10.76       16.95      3.56 o 
  -4  22   2        6.67        3.95      3.12 o 
  -3  22   2       26.21       18.60      6.52 o 
  -2  22   2        0.61       -1.96      2.66 o 
  -1  22   2        2.90        3.00      3.52 o 
   0  22   2        8.18        6.53      2.69 o 
   1  22   2        0.29        1.99      2.61 o 
   2  22   2       10.35       11.90      3.26 o 
   3  22   2        0.03        0.77      3.33 o 
   4  22   2        1.52        1.86      3.04 o 
   5  22   2        0.46       -0.46      2.93 o 
  -4  23   2        3.49        4.61      4.44 o 
  -3  23   2        1.70        2.98      4.04 o 
  -2  23   2       11.13       12.30      3.24 o 
  -1  23   2       12.09        9.72      5.01 o 
   0  23   2        7.02        2.75      2.70 o 
   1  23   2        1.93       -4.16      3.05 o 
   2  23   2        2.80        2.14      2.82 o 
   3  23   2        2.26        5.20      3.09 o 
  -2  24   2        1.21       -0.64      4.70 o 
  -1  24   2        0.15        2.15      2.94 o 
   0  24   2        2.90        0.67      3.19 o 
   1  24   2        0.69        5.81      3.01 o 
 -13   1   3       36.08       32.10      4.33 o 
 -12   1   3        0.09        0.71      2.40 o 
 -11   1   3       23.75       16.46      3.07 o 
 -10   1   3       18.47       23.33      1.83 o 
  -9   1   3       23.62       24.13      1.97 o 
  -8   1   3      531.09      562.27     10.57 o 
  -7   1   3      163.25      157.17      2.72 o 
  -6   1   3      249.40      248.78      3.54 o 
  -5   1   3     2079.70     2145.14     28.96 o 
  -4   1   3       77.10       70.46      2.47 o 
  -3   1   3      137.90      144.20      2.35 o 
  -2   1   3     2459.61     2434.00     31.08 o 
  -1   1   3     1773.54     1751.53     33.23 o 
   0   1   3      634.62      691.62      7.56 o 
   1   1   3      960.57      886.84      8.77 o 
   2   1   3     1779.76     1766.92     18.75 o 
   3   1   3     3342.95     3586.15     32.32 o 
   4   1   3     1157.55     1342.42     13.37 o 
   5   1   3     1247.99     1380.72     14.08 o 
   6   1   3       50.14       50.22      2.18 o 
   7   1   3       58.44       75.95      2.89 o 
   8   1   3        0.27        0.21      1.91 o 
   9   1   3        2.68        3.15      2.85 o 
  10   1   3        6.95       10.85      3.20 o 
  11   1   3       28.57       32.00      5.57 o 
  12   1   3       10.41        8.82      4.89 o 
 -13   2   3        4.78        3.51      3.02 o 
 -12   2   3        2.86        2.27      2.57 o 
 -11   2   3       67.46       64.18      4.94 o 
 -10   2   3       39.98       39.58      2.80 o 
  -9   2   3      696.56      693.57     12.73 o 
  -8   2   3      103.18       92.67      3.65 o 
  -7   2   3     1572.77     1457.65     15.56 o 
  -6   2   3       18.24       20.13      1.41 o 
  -5   2   3     1155.36     1244.36     15.80 o 
  -4   2   3      138.84      163.42      4.13 o 
  -3   2   3      340.82      406.45      7.06 o 
  -2   2   3     2338.32     2229.23     25.42 o 
  -1   2   3        8.38        5.86      2.51 o 
   0   2   3    13959.18    13122.47    255.82 o 
   1   2   3      444.53      364.35      3.58 o 
   2   2   3       43.89       60.54      1.68 o 
   3   2   3     1342.08     1202.86     12.61 o 
   4   2   3      419.58      395.33      5.10 o 
   5   2   3      701.76      725.73      8.38 o 
   6   2   3        8.33       10.59      1.29 o 
   7   2   3       94.38       78.95      3.00 o 
   8   2   3       53.49       58.04      3.92 o 
   9   2   3       71.16       81.08      5.59 o 
  10   2   3       58.06       48.31      4.85 o 
  11   2   3       20.69       23.79      4.17 o 
  12   2   3       58.07       60.47     12.11 o 
 -13   3   3        5.74        1.54      2.93 o 
 -12   3   3       14.59        9.43      3.11 o 
 -11   3   3       10.53        7.14      1.82 o 
 -10   3   3        3.66        9.17      2.80 o 
  -9   3   3      518.07      500.94     10.96 o 
  -8   3   3        0.97        0.02      1.90 o 
  -7   3   3      628.88      559.12      7.70 o 
  -6   3   3      542.89      583.03      7.91 o 
  -5   3   3      195.94      283.38      4.40 o 
  -4   3   3     3703.29     3763.84     56.13 o 
  -3   3   3      468.13      529.46      8.05 o 
  -2   3   3     3423.89     3323.46     50.98 o 
  -1   3   3     1869.79     1714.84     38.01 o 
   0   3   3     1096.79      920.65     17.51 o 
   1   3   3     4443.13     4231.39     37.21 o 
   2   3   3       53.77       65.51      1.70 o 
   3   3   3       95.35       99.72      2.21 o 
   4   3   3      295.05      254.77      4.06 o 
   5   3   3      618.44      562.19      6.94 o 
   6   3   3      449.85      472.17      6.45 o 
   7   3   3      221.93      254.31      4.70 o 
   8   3   3        9.64        7.31      2.65 o 
   9   3   3        0.01       -0.31      3.57 o 
  10   3   3       11.19       14.17      3.78 o 
  11   3   3        4.08       10.74      3.54 o 
  12   3   3       22.24       20.50      5.47 o 
 -13   4   3        2.38       -0.53      2.66 o 
 -12   4   3        3.89        1.08      3.09 o 
 -11   4   3       18.08       15.08      3.07 o 
 -10   4   3       56.28       53.38      5.00 o 
  -9   4   3      115.92      103.39      3.89 o 
  -8   4   3      141.66      146.89      5.29 o 
  -7   4   3      100.34       91.76      2.60 o 
  -6   4   3      734.84      693.78      8.18 o 
  -5   4   3       91.96       78.19      1.86 o 
  -4   4   3      997.38     1156.57     12.00 o 
  -3   4   3      110.36      136.31      5.59 o 
  -2   4   3      658.84      631.63     10.22 o 
  -1   4   3     1072.74     1005.95     10.10 o 
   0   4   3    25552.72    25534.33    224.40 o 
   1   4   3     5125.65     5126.53     48.53 o 
   2   4   3      500.48      488.94      5.81 o 
   3   4   3       51.09       31.69      1.49 o 
   4   4   3      278.27      268.93      4.27 o 
   5   4   3      587.34      543.25      7.27 o 
   6   4   3       46.51       57.38      2.57 o 
   7   4   3      209.08      181.07      4.98 o 
   8   4   3        1.99       -0.13      2.27 o 
   9   4   3       14.20       16.30      3.35 o 
  10   4   3        7.70        9.52      3.26 o 
  11   4   3        9.09       13.28      3.63 o 
  12   4   3        0.00        6.48      3.50 o 
 -13   5   3        1.70        6.99      3.17 o 
 -12   5   3        6.77        8.66      3.00 o 
 -11   5   3        0.01       -0.65      2.16 o 
 -10   5   3        2.91        1.89      2.23 o 
  -9   5   3       35.57       28.83      2.42 o 
  -8   5   3      174.74      142.30      5.40 o 
  -7   5   3       32.24       41.56      2.10 o 
  -6   5   3        3.70        1.89      0.79 o 
  -5   5   3      448.63      472.28      6.82 o 
  -4   5   3      250.05      282.67      4.37 o 
  -3   5   3        2.72        2.71      0.63 o 
  -2   5   3      183.67      192.90      3.06 o 
  -1   5   3     1685.90     1642.33     17.68 o 
   0   5   3      505.56      477.20      5.08 o 
   1   5   3     2594.51     2766.86     25.16 o 
   2   5   3      590.92      639.65      7.93 o 
   3   5   3     1035.72     1074.26     13.81 o 
   4   5   3      710.11      835.26     10.54 o 
   5   5   3        6.90        3.90      1.23 o 
   6   5   3        0.02       -1.43      0.93 o 
   7   5   3       30.78       40.57      2.47 o 
   8   5   3       70.28       65.55      4.88 o 
   9   5   3       11.51        9.64      3.01 o 
  10   5   3       17.66       10.01      3.31 o 
  11   5   3        9.14       11.13      3.56 o 
  12   5   3        0.55       -5.14      3.11 o 
 -13   6   3        4.03       -0.15      3.97 o 
 -12   6   3        8.14       11.38      3.21 o 
 -11   6   3       12.75       14.60      3.46 o 
 -10   6   3        0.65        0.19      2.22 o 
  -9   6   3       37.72       27.90      2.37 o 
  -8   6   3       57.48       54.36      2.81 o 
  -7   6   3      123.78      127.28      3.23 o 
  -6   6   3       17.25       10.71      1.13 o 
  -5   6   3       21.84       16.17      1.02 o 
  -4   6   3      557.77      560.29      5.84 o 
  -3   6   3      210.53      214.82      3.29 o 
  -2   6   3      209.21      276.24      3.65 o 
  -1   6   3        3.87        1.18      0.48 o 
   0   6   3       54.31      118.74      4.14 o 
   1   6   3        3.91        1.42      0.57 o 
   2   6   3      176.37      156.63      2.87 o 
   3   6   3      159.65      152.98      3.19 o 
   4   6   3       52.52       40.61      2.14 o 
   5   6   3       68.28       57.38      2.63 o 
   6   6   3       45.55       48.39      2.66 o 
   7   6   3       37.41       50.39      3.27 o 
   8   6   3      118.14      118.57      5.79 o 
   9   6   3      147.35      117.43      6.01 o 
  10   6   3       53.75       46.19      4.81 o 
  11   6   3        6.51        1.76      3.09 o 
  12   6   3        0.03        0.74      3.71 o 
 -12   7   3        1.67        0.28      2.86 o 
 -11   7   3        0.00       -0.49      2.53 o 
 -10   7   3        1.36        4.17      2.66 o 
  -9   7   3        1.85       -0.60      1.49 o 
  -8   7   3       19.20       33.97      2.42 o 
  -7   7   3        0.71        1.67      1.26 o 
  -6   7   3      108.57      104.10      2.75 o 
  -5   7   3      591.41      621.04      6.57 o 
  -4   7   3      155.36      151.05      2.39 o 
  -3   7   3      100.99      100.29      2.33 o 
  -2   7   3      195.41      198.41      2.71 o 
  -1   7   3        2.54        5.39      0.74 o 
   0   7   3      130.29      123.23      1.85 o 
   1   7   3       82.96       90.12      2.12 o 
   2   7   3      227.36      241.76      4.46 o 
   3   7   3       48.53       42.10      2.08 o 
   4   7   3      102.43      107.47      3.18 o 
   5   7   3       89.63      102.41      3.14 o 
   6   7   3        8.46       13.26      1.72 o 
   7   7   3      175.22      199.68      5.99 o 
   8   7   3       28.50       37.61      4.06 o 
   9   7   3       81.59       89.41      6.05 o 
  10   7   3        1.35       -0.20      2.55 o 
  11   7   3        0.01        1.36      3.13 o 
  12   7   3        0.01        2.01      3.59 o 
 -12   8   3        2.70        2.35      3.09 o 
 -11   8   3       51.08       59.59      5.83 o 
 -10   8   3      154.41      157.83      8.67 o 
  -9   8   3      128.48      130.26      3.89 o 
  -8   8   3      101.90      108.43      3.52 o 
  -7   8   3      128.48      123.16      3.59 o 
  -6   8   3       14.64       12.94      1.49 o 
  -5   8   3        0.82        3.85      0.97 o 
  -4   8   3        0.15        0.56      0.71 o 
  -3   8   3       37.44       44.54      1.58 o 
  -2   8   3      130.03      122.81      2.64 o 
  -1   8   3      435.74      411.83      4.92 o 
   0   8   3     1293.70     1189.76     10.65 o 
   1   8   3     2412.35     2439.54     21.66 o 
   2   8   3      258.58      204.39      3.40 o 
   3   8   3      336.47      349.88      6.03 o 
   4   8   3      297.69      315.67      5.52 o 
   5   8   3       15.64       20.44      2.30 o 
   6   8   3      119.21      103.17      3.84 o 
   7   8   3       73.96       88.51      5.23 o 
   8   8   3       50.82       50.72      4.61 o 
   9   8   3       72.71       63.33      5.28 o 
  10   8   3        2.85        3.32      3.56 o 
  11   8   3       51.73       44.49      4.13 o 
 -12   9   3        3.26        0.38      3.58 o 
 -11   9   3        0.21       -0.49      2.22 o 
 -10   9   3        0.05        6.63      2.79 o 
  -9   9   3       80.78       73.09      3.60 o 
  -8   9   3       49.45       47.14      2.74 o 
  -7   9   3      111.62      104.17      5.76 o 
  -6   9   3      253.92      233.88      4.69 o 
  -5   9   3      194.98      190.74      3.39 o 
  -4   9   3      197.68      155.33      2.91 o 
  -3   9   3      518.14      557.88      6.51 o 
  -2   9   3        4.64       10.25      0.99 o 
  -1   9   3       37.34       57.14      1.38 o 
   0   9   3        8.29       14.02      0.99 o 
   1   9   3      176.01      148.30      2.53 o 
   2   9   3      429.51      440.08      5.41 o 
   3   9   3      536.29      482.30      6.32 o 
   4   9   3       59.65       73.72      2.73 o 
   5   9   3      105.88       88.68      4.47 o 
   6   9   3      137.30      134.53      4.38 o 
   7   9   3       55.85       61.02      4.64 o 
   8   9   3        4.71        2.02      2.66 o 
   9   9   3       16.14       26.97      3.54 o 
  10   9   3        1.44        1.04      2.32 o 
  11   9   3        3.30        5.43      2.74 o 
 -12  10   3        0.45        4.51      4.33 o 
 -11  10   3        4.24       -0.11      2.68 o 
 -10  10   3       11.25       10.91      2.45 o 
  -9  10   3       28.64       27.97      3.02 o 
  -8  10   3       15.34       21.44      2.14 o 
  -7  10   3        0.67        1.49      1.47 o 
  -6  10   3        0.69       -1.43      1.24 o 
  -5  10   3       69.26       87.51      2.74 o 
  -4  10   3        8.40        4.74      1.16 o 
  -3  10   3        5.17        2.30      0.64 o 
  -2  10   3       54.68       62.22      1.90 o 
  -1  10   3      153.40      131.28      2.16 o 
   0  10   3      746.76      751.78      7.97 o 
   1  10   3      186.59      165.31      2.82 o 
   2  10   3       19.29       17.70      1.28 o 
   3  10   3      188.56      163.89      3.40 o 
   4  10   3      104.65      110.63      3.23 o 
   5  10   3       36.85       37.52      2.49 o 
   6  10   3       31.08       31.53      3.18 o 
   7  10   3      195.82      190.66      5.70 o 
   8  10   3        5.47        5.26      2.32 o 
   9  10   3       10.58       12.86      2.74 o 
  10  10   3        3.61        1.93      2.40 o 
  11  10   3       27.06       31.80      3.78 o 
 -12  11   3        1.07        4.06      4.42 o 
 -11  11   3        1.20        1.21      2.82 o 
 -10  11   3        0.20       -2.32      3.44 o 
  -9  11   3       14.59        9.86      1.80 o 
  -8  11   3        0.03        1.81      1.58 o 
  -7  11   3        7.66        5.41      1.67 o 
  -6  11   3       45.29       52.37      2.79 o 
  -5  11   3       14.12       11.01      1.67 o 
  -4  11   3       36.08       42.13      2.45 o 
  -3  11   3       74.20       82.03      2.80 o 
  -2  11   3       90.29      101.87      2.80 o 
  -1  11   3      215.09      271.50      3.68 o 
   0  11   3      111.14       94.50      2.27 o 
   1  11   3       30.09       28.57      1.73 o 
   2  11   3      127.31      114.17      3.19 o 
   3  11   3       27.80       29.75      2.06 o 
   4  11   3      213.01      194.57      4.36 o 
   5  11   3        7.56       13.63      2.08 o 
   6  11   3       19.48       16.13      2.66 o 
   7  11   3       11.51       13.91      2.55 o 
   8  11   3        2.43        2.40      3.38 o 
   9  11   3        0.46        0.58      2.42 o 
  10  11   3        0.64       -0.17      2.81 o 
  11  11   3        1.18        5.54      2.86 o 
 -11  12   3       11.03       20.80      5.32 o 
 -10  12   3        7.79       11.15      2.81 o 
  -9  12   3        0.01        0.79      1.87 o 
  -8  12   3      103.67      111.59      4.01 o 
  -7  12   3        0.03        0.08      1.47 o 
  -6  12   3        4.26        4.68      1.58 o 
  -5  12   3       27.38       29.94      2.33 o 
  -4  12   3      378.03      344.60      6.28 o 
  -3  12   3       74.83       63.15      2.61 o 
  -2  12   3      209.31      187.00      5.60 o 
  -1  12   3      194.39      187.46      3.45 o 
   0  12   3      187.81      194.73      3.87 o 
   1  12   3      158.09      150.85      3.28 o 
   2  12   3       92.61      103.52      2.92 o 
   3  12   3      324.67      327.06      5.70 o 
   4  12   3       82.08       77.26      3.46 o 
   5  12   3       20.70       16.14      2.51 o 
   6  12   3       45.28       41.14      3.35 o 
   7  12   3        8.89        8.40      2.39 o 
   8  12   3       41.09       37.76      3.61 o 
   9  12   3       29.11       33.73      3.67 o 
  10  12   3       11.75       11.79      2.95 o 
 -11  13   3        1.55        0.84      4.12 o 
 -10  13   3        0.24       -0.28      2.48 o 
  -9  13   3        0.07        1.33      2.00 o 
  -8  13   3        0.15        5.19      1.75 o 
  -7  13   3      102.42      101.73      3.89 o 
  -6  13   3      113.23      125.86      3.88 o 
  -5  13   3       71.07       69.07      3.15 o 
  -4  13   3      310.15      291.55      9.59 o 
  -3  13   3       65.61       85.56      3.06 o 
  -2  13   3       57.73       66.06      2.89 o 
  -1  13   3       11.03        6.64      1.36 o 
   0  13   3       57.76       49.00      2.61 o 
   1  13   3       16.35       19.43      1.66 o 
   2  13   3      308.90      315.78      5.57 o 
   3  13   3        1.19        3.02      1.68 o 
   4  13   3      539.41      544.63      8.91 o 
   5  13   3       17.63       14.27      2.54 o 
   6  13   3       98.22       95.42      4.71 o 
   7  13   3       35.97       43.29      4.04 o 
   8  13   3        3.69        5.39      2.54 o 
   9  13   3       13.61       13.44      2.96 o 
  10  13   3        2.44        3.52      2.88 o 
 -11  14   3        3.55        8.28      3.12 o 
 -10  14   3       12.68        8.51      2.87 o 
  -9  14   3        1.52        0.62      2.08 o 
  -8  14   3       11.50       17.88      2.32 o 
  -7  14   3        0.00       -0.11      1.55 o 
  -6  14   3        8.93       12.51      1.99 o 
  -5  14   3       44.45       37.00      2.98 o 
  -4  14   3       14.08       25.95      2.32 o 
  -3  14   3       43.20       34.29      2.27 o 
  -2  14   3        2.13       -1.20      1.12 o 
  -1  14   3        4.54        2.05      1.30 o 
   0  14   3       43.01       43.70      2.48 o 
   1  14   3        8.46        8.19      1.57 o 
   2  14   3      166.52      167.97      4.14 o 
   3  14   3      268.18      269.36      5.85 o 
   4  14   3      676.19      663.65     11.32 o 
   5  14   3      215.60      194.81      5.70 o 
   6  14   3       43.23       30.91      3.12 o 
   7  14   3       11.82       13.50      2.69 o 
   8  14   3        0.21       -1.20      2.21 o 
   9  14   3        0.60        1.25      2.46 o 
  10  14   3        0.55       -0.27      3.20 o 
 -10  15   3        6.87        4.37      2.93 o 
  -9  15   3        0.94        2.15      4.37 o 
  -8  15   3       19.39       13.65      2.25 o 
  -7  15   3       19.11       10.49      2.14 o 
  -6  15   3        7.92        4.74      1.82 o 
  -5  15   3      264.60      251.42      6.40 o 
  -4  15   3       81.50       80.22      3.56 o 
  -3  15   3       74.59       89.62      3.75 o 
  -2  15   3        4.29        2.08      1.33 o 
  -1  15   3        2.75        6.46      2.10 o 
   0  15   3        0.99        0.78      1.28 o 
   1  15   3       67.01       62.27      3.65 o 
   2  15   3        0.90        0.70      1.51 o 
   3  15   3       37.11       40.32      4.42 o 
   4  15   3        8.47        5.57      2.77 o 
   5  15   3       32.45       15.20      2.59 o 
   6  15   3        4.24        8.76      2.51 o 
   7  15   3        2.14       -0.70      2.27 o 
   8  15   3        3.21        3.91      2.51 o 
   9  15   3        4.49       -0.17      2.54 o 
 -10  16   3        0.03        0.39      3.33 o 
  -9  16   3        5.00       -0.73      2.71 o 
  -8  16   3        8.99       10.90      2.28 o 
  -7  16   3       21.25       18.48      2.64 o 
  -6  16   3       74.89       77.65      3.90 o 
  -5  16   3      225.04      208.38      7.07 o 
  -4  16   3      250.66      250.12      6.18 o 
  -3  16   3      175.60      183.47      4.88 o 
  -2  16   3        2.61        0.27      1.35 o 
  -1  16   3       20.87       24.85      2.30 o 
   0  16   3        0.38       -0.64      1.24 o 
   1  16   3       24.44       39.06      2.77 o 
   2  16   3        0.26        0.83      1.82 o 
   3  16   3        0.03       -1.87      1.95 o 
   4  16   3       27.27       28.48      4.09 o 
   5  16   3        1.24       -2.46      2.07 o 
   6  16   3        0.04        0.49      2.21 o 
   7  16   3        5.66        5.27      2.52 o 
   8  16   3        0.01        1.28      2.47 o 
   9  16   3        0.92       -1.91      2.60 o 
  -9  17   3        1.60        3.81      2.98 o 
  -8  17   3        0.50       -2.56      2.47 o 
  -7  17   3        4.18        1.33      2.10 o 
  -6  17   3        3.95        2.12      2.05 o 
  -5  17   3       24.93       27.88      3.09 o 
  -4  17   3       11.78        8.98      1.87 o 
  -3  17   3       67.19       83.33      3.83 o 
  -2  17   3       36.89       32.17      2.67 o 
  -1  17   3       38.48       42.72      2.80 o 
   0  17   3       34.87       29.40      4.28 o 
   1  17   3       39.79       48.74      3.25 o 
   2  17   3       25.61       31.90      3.00 o 
   3  17   3       33.48       35.83      3.57 o 
   4  17   3        3.93        9.62      2.77 o 
   5  17   3        8.06        6.37      2.83 o 
   6  17   3        2.35        2.20      2.39 o 
   7  17   3        0.59       -1.70      2.35 o 
   8  17   3        4.01        5.45      2.73 o 
  -9  18   3        0.80        0.81      3.41 o 
  -8  18   3        0.81        0.71      3.61 o 
  -7  18   3        4.30        4.38      2.40 o 
  -6  18   3        0.00        1.51      3.21 o 
  -5  18   3        1.86        0.44      1.57 o 
  -4  18   3        0.03        0.44      1.88 o 
  -3  18   3       38.82       43.62      3.41 o 
  -2  18   3        1.03        2.61      1.85 o 
  -1  18   3       22.22       24.63      2.71 o 
   0  18   3        0.27        2.60      1.56 o 
   1  18   3       48.66       47.85      3.21 o 
   2  18   3        3.00        3.38      2.01 o 
   3  18   3       42.08       41.01      3.91 o 
   4  18   3       11.98       12.01      2.97 o 
   5  18   3        0.03       -1.73      2.31 o 
   6  18   3        5.82        4.94      4.00 o 
   7  18   3       15.03       15.39      3.55 o 
   8  18   3        5.55        1.03      2.66 o 
  -8  19   3        0.00        2.27      3.62 o 
  -7  19   3       10.78        9.48      3.63 o 
  -6  19   3       15.13       18.27      3.07 o 
  -5  19   3        7.99        4.80      2.03 o 
  -4  19   3       22.38       26.51      3.02 o 
  -3  19   3       19.18       15.51      2.69 o 
  -2  19   3        0.21        1.00      1.97 o 
  -1  19   3       16.32       20.87      2.52 o 
   0  19   3        1.58        0.57      1.58 o 
   1  19   3        5.41        2.19      2.32 o 
   2  19   3        3.36        6.35      2.58 o 
   3  19   3       13.05        9.33      2.84 o 
   4  19   3       31.56       43.47      4.24 o 
   5  19   3       17.29       16.81      3.39 o 
   6  19   3        3.20       10.09      3.23 o 
   7  19   3       13.27       11.20      3.34 o 
  -7  20   3        0.20       -0.98      3.18 o 
  -6  20   3        1.43       -0.33      2.47 o 
  -5  20   3        6.04        4.31      1.98 o 
  -4  20   3        3.63        7.90      2.16 o 
  -3  20   3        2.41        1.16      2.02 o 
  -2  20   3       25.68       21.97      2.94 o 
  -1  20   3        0.03       -1.66      2.23 o 
   0  20   3       42.75       42.36      4.05 o 
   1  20   3        0.54       -1.03      2.95 o 
   2  20   3        7.38        8.09      2.71 o 
   3  20   3        1.19        4.45      2.69 o 
   4  20   3        1.27        4.90      2.83 o 
   5  20   3        0.05       -2.59      3.32 o 
   6  20   3        2.22        5.85      3.18 o 
  -6  21   3        3.08        4.30      2.73 o 
  -5  21   3        0.26        1.55      2.30 o 
  -4  21   3        0.33        3.31      2.28 o 
  -3  21   3       10.47       11.15      2.90 o 
  -2  21   3       22.05       18.60      7.45 o 
  -1  21   3       16.60       17.32      3.79 o 
   0  21   3       11.55       11.69      3.03 o 
   1  21   3        5.33        3.88      2.41 o 
   2  21   3        0.36        4.94      2.81 o 
   3  21   3        0.18       -1.89      3.49 o 
   4  21   3        0.09       -0.96      4.90 o 
   5  21   3        1.05        0.24      4.16 o 
   6  21   3        0.02       -2.02      2.89 o 
  -5  22   3        5.15       11.30      2.98 o 
  -4  22   3       16.56       23.12      6.35 o 
  -3  22   3       16.34       20.84      4.60 o 
  -2  22   3        0.41       -3.46      4.06 o 
  -1  22   3        0.07        0.00      5.05 o 
   0  22   3        3.16       -1.65      2.48 o 
   1  22   3        0.02        2.31      2.55 o 
   2  22   3        1.10        3.82      2.79 o 
   3  22   3        2.66        4.25      3.34 o 
   4  22   3        2.11        2.73      2.88 o 
  -4  23   3        9.33       15.75      5.74 o 
  -3  23   3        0.18        7.12      2.97 o 
  -2  23   3        4.07        6.81      3.19 o 
  -1  23   3        0.23        7.19      3.38 o 
   0  23   3        0.18       -1.31      3.08 o 
   1  23   3        0.44        4.79      3.62 o 
   2  23   3        0.14        0.82      2.35 o 
   3  23   3        1.47        4.31      2.81 o 
  -1  24   3        0.63        1.24      3.95 o 
   0  24   3        2.67        6.57      4.85 o 
 -13   0   4       47.50       36.96      6.32 o 
 -12   0   4        0.24       -2.04      3.25 o 
 -11   0   4      198.01      218.34     10.45 o 
 -10   0   4      129.87      116.10      7.63 o 
  -9   0   4       30.29       17.72      4.51 o 
  -8   0   4      411.45      427.44     12.96 o 
  -7   0   4      235.52      214.34     12.99 o 
  -6   0   4       60.73       54.45      3.62 o 
  -5   0   4     1091.83     1168.12     24.22 o 
  -4   0   4     3147.67     3153.50     46.86 o 
  -3   0   4      155.49      173.64      3.90 o 
  -2   0   4       13.33       15.67      2.65 o 
  -1   0   4     2692.22     2932.72     77.82 o 
   0   0   4     3329.78     3431.75     61.82 o 
   1   0   4      119.21       69.76      3.69 o 
   2   0   4       44.79       28.29      1.29 o 
   3   0   4      108.05      132.26      3.37 o 
   4   0   4     3992.44     4116.35     52.88 o 
   5   0   4      762.52      798.58     12.84 o 
   6   0   4       15.68       24.44      2.42 o 
   7   0   4        0.64        2.40      1.95 o 
   8   0   4      165.12      158.65      8.93 o 
   9   0   4       13.03        6.57      4.74 o 
  10   0   4       17.32       31.76      5.10 o 
  11   0   4       22.96       23.92      7.41 o 
  12   0   4       11.14        2.03      6.57 o 
 -13   1   4        7.04       10.08      3.25 o 
 -12   1   4       14.55       10.79      3.01 o 
 -11   1   4        0.10        1.34      2.12 o 
 -10   1   4        2.81        3.82      2.82 o 
  -9   1   4       33.52       29.74      3.15 o 
  -8   1   4      206.18      193.06      5.90 o 
  -7   1   4      695.86      695.37     12.21 o 
  -6   1   4      254.11      234.80      4.43 o 
  -5   1   4      943.04      907.71     13.83 o 
  -4   1   4      206.46      258.75      3.88 o 
  -3   1   4      440.75      428.33      5.12 o 
  -2   1   4      644.97      593.62     12.99 o 
  -1   1   4     2497.90     2746.65     51.67 o 
   0   1   4        7.78        2.51      1.37 o 
   1   1   4      464.93      385.03     26.01 o 
   2   1   4       73.10       76.57      2.01 o 
   3   1   4     1293.90     1301.13     20.11 o 
   4   1   4      723.79      741.33      8.25 o 
   5   1   4      119.45      111.32      2.66 o 
   6   1   4      393.10      422.47      7.13 o 
   7   1   4       32.30       30.58      2.37 o 
   8   1   4       38.07       39.70      3.62 o 
   9   1   4        1.23        8.71      2.49 o 
  10   1   4        0.00        1.53      2.48 o 
  11   1   4        0.21        3.87      3.87 o 
  12   1   4        0.91        5.62      5.44 o 
 -13   2   4        5.64        8.08      3.24 o 
 -12   2   4       16.07       20.14      3.46 o 
 -11   2   4        0.03       -0.44      2.07 o 
 -10   2   4       18.73       13.81      3.73 o 
  -9   2   4        0.59        0.47      1.77 o 
  -8   2   4      112.11      113.95      4.68 o 
  -7   2   4        3.69        0.79      1.45 o 
  -6   2   4       58.75       58.94      2.52 o 
  -5   2   4     1763.61     1978.81     31.89 o 
  -4   2   4      222.22      245.51      4.15 o 
  -3   2   4     3813.80     3996.89     45.33 o 
  -2   2   4     1302.65     1271.30     19.83 o 
  -1   2   4     6989.16     7029.79     88.79 o 
   0   2   4      239.22      224.90      3.34 o 
   1   2   4     1022.83      937.35     10.35 o 
   2   2   4     1245.48     1170.26     11.16 o 
   3   2   4       42.70       76.24      2.61 o 
   4   2   4      387.88      386.37      5.42 o 
   5   2   4       12.41       12.14      1.21 o 
   6   2   4       62.47       65.76      2.76 o 
   7   2   4       21.64       29.07      2.37 o 
   8   2   4       33.41       33.81      3.19 o 
   9   2   4       24.97       23.46      3.12 o 
  10   2   4       21.51       23.22      3.91 o 
  11   2   4        9.39       13.85      3.67 o 
  12   2   4        0.84        1.91      4.40 o 
 -13   3   4        2.51        2.35      2.90 o 
 -12   3   4        0.18       -0.07      2.45 o 
 -11   3   4        0.18       -0.41      2.05 o 
 -10   3   4        1.51        2.18      1.98 o 
  -9   3   4        0.04        1.83      2.02 o 
  -8   3   4        0.50       -0.37      2.06 o 
  -7   3   4       19.47       23.42      2.39 o 
  -6   3   4        4.64        3.68      1.03 o 
  -5   3   4       91.09       92.05      3.12 o 
  -4   3   4      399.65      444.55      7.37 o 
  -3   3   4       43.96       38.83      1.51 o 
  -2   3   4      321.04      309.34      4.26 o 
  -1   3   4     2797.73     2815.03     29.18 o 
   0   3   4     1019.19     1060.20     14.33 o 
   1   3   4        5.48        3.59      0.51 o 
   2   3   4      259.31      246.55      3.20 o 
   3   3   4      658.99      661.33     11.77 o 
   4   3   4       55.28       50.32      1.94 o 
   5   3   4       97.30      103.97      2.60 o 
   6   3   4       27.33       41.87      2.28 o 
   7   3   4       27.21       23.07      2.23 o 
   8   3   4        0.69        1.27      2.03 o 
   9   3   4       51.89       50.71      4.70 o 
  10   3   4        1.76       -1.56      2.74 o 
  11   3   4        2.13        2.61      2.97 o 
  12   3   4        6.15        7.51      3.66 o 
 -13   4   4        1.71        3.45      2.86 o 
 -12   4   4       54.87       61.81      5.28 o 
 -11   4   4       21.15       18.38      3.18 o 
 -10   4   4        6.13        4.53      2.34 o 
  -9   4   4      528.73      534.59     11.35 o 
  -8   4   4       19.89       27.17      2.82 o 
  -7   4   4      325.93      330.92      7.68 o 
  -6   4   4       51.08       53.01      2.58 o 
  -5   4   4       92.72      121.47      3.59 o 
  -4   4   4        1.78        1.31      0.75 o 
  -3   4   4     1082.00     1064.98     14.79 o 
  -2   4   4      175.24      143.04      2.32 o 
  -1   4   4     2765.76     2500.81     37.36 o 
   0   4   4     1299.72     1266.72     35.95 o 
   1   4   4     1245.47     1217.42     10.86 o 
   2   4   4      604.07      613.64      6.99 o 
   3   4   4      821.88      799.13      9.09 o 
   4   4   4      352.36      345.82      5.10 o 
   5   4   4        2.06        1.35      0.91 o 
   6   4   4       73.62       71.72      2.85 o 
   7   4   4       66.96       75.63      3.90 o 
   8   4   4      135.28      120.74      5.84 o 
   9   4   4       37.25       36.90      4.95 o 
  10   4   4      112.40       94.11      6.45 o 
  11   4   4       11.52       15.78      3.90 o 
  12   4   4       15.73        8.22      3.81 o 
 -13   5   4        2.16        1.07      2.96 o 
 -12   5   4       12.37       11.34      3.06 o 
 -11   5   4       19.62       13.60      2.85 o 
 -10   5   4       62.76       53.23      6.56 o 
  -9   5   4      262.15      246.49      7.29 o 
  -8   5   4        7.13       10.71      2.25 o 
  -7   5   4      396.38      404.27      8.52 o 
  -6   5   4       84.19       80.59      3.39 o 
  -5   5   4       85.86       81.01      2.42 o 
  -4   5   4        0.39       -0.43      0.94 o 
  -3   5   4      612.44      630.31      9.19 o 
  -2   5   4     1230.68     1199.70     30.32 o 
  -1   5   4      319.50      366.67      5.44 o 
   0   5   4       12.01        9.92      0.88 o 
   1   5   4      312.92      336.75      3.57 o 
   2   5   4        5.40        6.42      0.85 o 
   3   5   4        0.53        2.70      0.78 o 
   4   5   4       19.00       24.29      1.65 o 
   5   5   4      135.49      154.10      3.72 o 
   6   5   4      187.03      194.17      5.54 o 
   7   5   4       81.66       74.82      4.46 o 
   8   5   4      282.60      300.73      8.94 o 
   9   5   4       23.43       11.99      3.12 o 
  10   5   4        3.79        4.19      3.12 o 
  11   5   4        2.88        5.44      5.19 o 
  12   5   4        0.65        2.07      3.64 o 
 -13   6   4        0.12       -0.39      2.98 o 
 -12   6   4        3.48        1.71      2.91 o 
 -11   6   4        1.13       -0.80      2.30 o 
 -10   6   4       50.21       51.38      4.80 o 
  -9   6   4        0.28        2.39      1.96 o 
  -8   6   4      177.13      182.33      7.00 o 
  -7   6   4       46.77       50.76      3.91 o 
  -6   6   4       82.24       83.20      4.08 o 
  -5   6   4       10.46        3.99      1.06 o 
  -4   6   4      481.20      436.23      6.58 o 
  -3   6   4      622.12      773.27      9.37 o 
  -2   6   4       43.92       30.56      1.31 o 
  -1   6   4     1547.38     1497.52     15.13 o 
   0   6   4      377.83      503.87      5.46 o 
   1   6   4      189.98      147.93      2.45 o 
   2   6   4       82.67       67.16      1.90 o 
   3   6   4        6.08        3.47      0.86 o 
   4   6   4      701.65      658.28      8.95 o 
   5   6   4       10.95        6.73      1.47 o 
   6   6   4       79.22       84.68      4.25 o 
   7   6   4       10.18        7.95      1.90 o 
   8   6   4       62.17       70.93      5.23 o 
   9   6   4        6.27        6.16      2.88 o 
  10   6   4        0.10        1.51      2.88 o 
  11   6   4       11.52       13.65      3.82 o 
  12   6   4        0.23       -0.87      3.27 o 
 -12   7   4       11.94       16.06      3.90 o 
 -11   7   4        4.43        3.06      2.63 o 
 -10   7   4       67.48       53.59      5.15 o 
  -9   7   4        0.01        0.72      2.19 o 
  -8   7   4      132.03      114.69      7.43 o 
  -7   7   4      310.42      286.27     20.33 o 
  -6   7   4      162.34      150.36      3.64 o 
  -5   7   4        5.76        4.28      0.89 o 
  -4   7   4      107.78       90.71      3.03 o 
  -3   7   4      486.16      507.02      6.76 o 
  -2   7   4      418.34      478.48      6.38 o 
  -1   7   4     4024.03     4223.91     40.62 o 
   0   7   4     9657.39    10070.10    121.01 o 
   1   7   4     1019.47     1074.09     11.61 o 
   2   7   4       88.90      102.44      2.41 o 
   3   7   4        0.73        1.21      0.79 o 
   4   7   4        2.00        1.09      0.89 o 
   5   7   4      126.14      137.00      4.63 o 
   6   7   4       17.04       11.89      2.18 o 
   7   7   4      105.94      104.09      6.98 o 
   8   7   4       13.64        6.98      3.77 o 
   9   7   4        4.48        3.06      2.77 o 
  10   7   4        1.37        5.68      3.38 o 
  11   7   4        9.79        6.78      3.47 o 
 -12   8   4        5.17        3.94      3.20 o 
 -11   8   4        0.01        3.09      2.69 o 
 -10   8   4       31.66       21.37      3.64 o 
  -9   8   4       33.58       29.52      3.79 o 
  -8   8   4       93.23       77.33      6.25 o 
  -7   8   4        5.44        7.58      1.63 o 
  -6   8   4       52.69       50.93      2.75 o 
  -5   8   4      116.22      121.84      3.58 o 
  -4   8   4      141.45      114.90      2.62 o 
  -3   8   4      513.77      481.14      6.19 o 
  -2   8   4       33.83       39.84      1.67 o 
  -1   8   4     1054.01     1068.18      9.51 o 
   0   8   4      791.65      622.53      6.12 o 
   1   8   4      121.17      141.41      2.46 o 
   2   8   4        4.40        1.72      0.80 o 
   3   8   4        0.01       -0.19      0.85 o 
   4   8   4      136.93      120.90      3.64 o 
   5   8   4        0.00       -0.44      1.37 o 
   6   8   4        3.12        3.27      1.80 o 
   7   8   4        8.96       10.54      2.77 o 
   8   8   4        5.48        4.40      2.68 o 
   9   8   4        0.79        1.83      2.78 o 
  10   8   4        0.34        5.06      3.10 o 
  11   8   4       10.52        5.98      3.38 o 
 -12   9   4       12.49       18.90      4.41 o 
 -11   9   4        0.09        5.81      3.13 o 
 -10   9   4        3.54        1.38      2.17 o 
  -9   9   4      120.28      107.90     14.53 o 
  -8   9   4       89.40       89.30      4.09 o 
  -7   9   4       22.79       19.31      3.84 o 
  -6   9   4       45.73       48.32      4.55 o 
  -5   9   4      171.11      170.44      4.25 o 
  -4   9   4       15.96       22.25      1.62 o 
  -3   9   4      308.85      341.45      5.45 o 
  -2   9   4        0.39       -0.87      0.68 o 
  -1   9   4      211.95      227.77      3.19 o 
   0   9   4      179.08      196.26      3.02 o 
   1   9   4      160.14      152.84      2.44 o 
   2   9   4       43.00       47.68      2.25 o 
   3   9   4       75.57       69.60      2.85 o 
   4   9   4      406.98      435.20      8.60 o 
   5   9   4        5.87        6.11      1.93 o 
   6   9   4        8.88        8.13      2.34 o 
   7   9   4      206.64      214.72      7.40 o 
   8   9   4      135.48      126.11      6.15 o 
   9   9   4       79.03       68.31      6.46 o 
  10   9   4        1.27        2.55      3.76 o 
  11   9   4        5.46        7.85      3.08 o 
 -12  10   4       35.96       27.09      8.10 o 
 -11  10   4        0.19       -0.02      3.48 o 
 -10  10   4       46.08       54.14      5.24 o 
  -9  10   4       25.65       38.23      4.49 o 
  -8  10   4       38.60       40.63      3.07 o 
  -7  10   4       25.06       30.42      2.73 o 
  -6  10   4        0.32       -1.55      1.36 o 
  -5  10   4      127.55       95.10      3.39 o 
  -4  10   4       46.28       55.46      2.76 o 
  -3  10   4       31.13       28.58      1.34 o 
  -2  10   4      265.65      250.67      3.70 o 
  -1  10   4       25.29       18.82      1.19 o 
   0  10   4      193.32      194.07      2.91 o 
   1  10   4       61.53       51.50      1.79 o 
   2  10   4      129.31       93.31      2.73 o 
   3  10   4      283.31      275.68      5.35 o 
   4  10   4       17.11       21.81      2.47 o 
   5  10   4      116.68      124.90      5.92 o 
   6  10   4        5.94        6.27      2.49 o 
   7  10   4       47.31       58.98      4.73 o 
   8  10   4       21.16       17.91      3.57 o 
   9  10   4      107.90      111.38      5.79 o 
  10  10   4        0.04        3.63      2.68 o 
  11  10   4       29.09       29.62      3.79 o 
 -12  11   4        0.00        0.87      4.16 o 
 -11  11   4        2.66       -0.01      2.74 o 
 -10  11   4        1.08       -3.10      2.38 o 
  -9  11   4       10.00        6.40      2.05 o 
  -8  11   4       48.79       46.48      3.39 o 
  -7  11   4      111.25      117.72      4.52 o 
  -6  11   4      224.53      224.71      6.04 o 
  -5  11   4      819.19      805.53     12.25 o 
  -4  11   4       51.96       52.86      2.35 o 
  -3  11   4     2143.53     2187.51     21.01 o 
  -2  11   4      229.47      237.62      3.84 o 
  -1  11   4       25.62       22.93      1.81 o 
   0  11   4      147.18      208.26      3.59 o 
   1  11   4      200.46      189.74      3.59 o 
   2  11   4      626.31      563.54      8.43 o 
   3  11   4       26.59       32.82      2.39 o 
   4  11   4      874.69      815.91     11.52 o 
   5  11   4      191.31      226.85      5.40 o 
   6  11   4      246.58      270.44      6.74 o 
   7  11   4       30.22       32.93      3.15 o 
   8  11   4      119.31      122.91      5.31 o 
   9  11   4        1.64        1.82      2.42 o 
  10  11   4        7.56        7.18      2.79 o 
 -11  12   4        8.01        0.87      2.95 o 
 -10  12   4        6.56        1.75      2.70 o 
  -9  12   4       42.35       42.37      4.35 o 
  -8  12   4       51.89       52.84      3.66 o 
  -7  12   4        0.75        1.76      1.83 o 
  -6  12   4      114.14      121.12      4.95 o 
  -5  12   4      292.77      274.85      5.35 o 
  -4  12   4      161.32      155.63      3.81 o 
  -3  12   4       53.86       58.09      2.68 o 
  -2  12   4       46.36       42.18      2.20 o 
  -1  12   4      225.12      221.02      4.26 o 
   0  12   4      101.34      115.55      3.40 o 
   1  12   4        2.06        1.14      1.39 o 
   2  12   4      187.64      197.79      4.61 o 
   3  12   4       59.38       59.63      3.11 o 
   4  12   4       41.34       43.76      2.90 o 
   5  12   4       12.44       13.21      2.39 o 
   6  12   4        7.60        7.55      2.30 o 
   7  12   4       22.37       20.57      2.82 o 
   8  12   4        3.22        3.12      2.51 o 
   9  12   4       14.14       11.40      2.81 o 
  10  12   4       11.42       10.96      3.08 o 
 -11  13   4       15.33       33.26      6.17 o 
 -10  13   4        2.52        5.12      3.87 o 
  -9  13   4        1.13        1.92      1.87 o 
  -8  13   4        0.60        0.93      1.72 o 
  -7  13   4        5.91        2.91      1.99 o 
  -6  13   4      117.59      121.65      4.69 o 
  -5  13   4        0.13        2.07      1.44 o 
  -4  13   4      162.20      162.66      4.10 o 
  -3  13   4       16.40       19.30      1.95 o 
  -2  13   4       13.04       13.56      2.07 o 
  -1  13   4       53.23       48.19      2.44 o 
   0  13   4       47.09       43.75      2.37 o 
   1  13   4        0.47        0.48      1.34 o 
   2  13   4       13.60       11.70      2.19 o 
   3  13   4      232.02      236.29      7.95 o 
   4  13   4       17.19       13.64      2.16 o 
   5  13   4      288.26      273.15      6.69 o 
   6  13   4        0.33       -2.33      1.81 o 
   7  13   4       41.87       45.31      3.87 o 
   8  13   4        6.82        4.70      2.62 o 
   9  13   4        3.16       -1.33      2.47 o 
  10  13   4        5.14        4.53      2.80 o 
 -11  14   4        0.05        8.26      4.60 o 
 -10  14   4        1.82        3.98      3.56 o 
  -9  14   4        9.41       10.66      2.41 o 
  -8  14   4        0.00       -0.65      1.73 o 
  -7  14   4        0.10        0.43      1.79 o 
  -6  14   4       32.87       36.56      3.22 o 
  -5  14   4       31.11       25.47      3.46 o 
  -4  14   4       13.96       19.43      2.02 o 
  -3  14   4       28.63       25.43      2.93 o 
  -2  14   4       30.34       21.10      2.39 o 
  -1  14   4       56.50       59.55      2.79 o 
   0  14   4        5.12        2.06      1.21 o 
   1  14   4       54.57       60.61      2.90 o 
   2  14   4      203.35      195.85      5.34 o 
   3  14   4      139.12      131.85      4.10 o 
   4  14   4       52.70       47.23      3.31 o 
   5  14   4       33.88       31.30      3.01 o 
   6  14   4        4.32        2.45      2.14 o 
   7  14   4        0.64       -0.93      2.18 o 
   8  14   4        0.58        2.01      2.47 o 
   9  14   4        0.02        1.04      2.50 o 
 -10  15   4        0.23       -0.54      4.05 o 
  -9  15   4        4.21        2.66      3.16 o 
  -8  15   4        0.80        0.08      2.32 o 
  -7  15   4        0.01        1.57      1.99 o 
  -6  15   4       17.34       20.74      2.80 o 
  -5  15   4        0.30        0.39      1.49 o 
  -4  15   4       71.90       86.50      3.44 o 
  -3  15   4       24.39       22.46      2.77 o 
  -2  15   4       26.28       34.19      2.46 o 
  -1  15   4        0.89       -1.38      1.27 o 
   0  15   4       15.72       18.70      2.22 o 
   1  15   4        3.71        2.99      1.38 o 
   2  15   4        6.88        5.75      1.57 o 
   3  15   4       53.52       60.75      4.04 o 
   4  15   4        0.85        0.75      1.89 o 
   5  15   4        0.07       -0.69      2.64 o 
   6  15   4       20.01       23.28      3.11 o 
   7  15   4        0.42        1.24      2.35 o 
   8  15   4        2.55        7.50      2.73 o 
   9  15   4        0.37       -3.65      2.62 o 
 -10  16   4        0.66       -0.66      4.27 o 
  -9  16   4        7.92       11.34      2.95 o 
  -8  16   4        0.05        0.58      2.10 o 
  -7  16   4       18.30       23.70      2.99 o 
  -6  16   4        1.38        0.39      1.92 o 
  -5  16   4       32.46       32.37      2.62 o 
  -4  16   4        1.84        3.86      1.64 o 
  -3  16   4       59.37       50.78      2.97 o 
  -2  16   4       57.18       62.20      4.08 o 
  -1  16   4       13.08        8.35      2.09 o 
   0  16   4       91.22      105.56      3.83 o 
   1  16   4       45.78       46.90      2.78 o 
   2  16   4        7.75        8.30      1.94 o 
   3  16   4       22.98       27.10      3.17 o 
   4  16   4        0.85        1.27      2.06 o 
   5  16   4        1.31       -0.96      2.08 o 
   6  16   4        3.26        4.94      2.41 o 
   7  16   4        0.12       -0.38      2.34 o 
   8  16   4        8.82        4.31      2.76 o 
   9  16   4        0.13       -2.09      2.56 o 
  -9  17   4        2.27        6.13      3.94 o 
  -8  17   4        0.20       -1.50      2.31 o 
  -7  17   4        7.39        7.13      2.48 o 
  -6  17   4       49.04       38.26      5.62 o 
  -5  17   4       12.01       19.29      2.36 o 
  -4  17   4        8.31       12.95      2.16 o 
  -3  17   4       37.11       49.33      3.57 o 
  -2  17   4       17.01       20.50      2.54 o 
  -1  17   4        0.78        0.88      1.54 o 
   0  17   4        1.55        2.37      1.72 o 
   1  17   4        2.09        2.79      1.68 o 
   2  17   4        6.56        8.92      4.09 o 
   3  17   4       23.06       24.60      3.16 o 
   4  17   4       20.52       19.64      3.08 o 
   5  17   4       28.83       24.38      3.39 o 
   6  17   4       22.39       27.92      3.58 o 
   7  17   4        0.01       -1.11      2.61 o 
   8  17   4       17.18       13.97      3.17 o 
  -9  18   4       12.88       11.16      3.22 o 
  -8  18   4        0.57       -3.98      3.13 o 
  -7  18   4        1.25        0.39      3.39 o 
  -6  18   4        0.58        2.78      4.06 o 
  -5  18   4       11.91       10.32      2.13 o 
  -4  18   4        1.40       -0.49      1.75 o 
  -3  18   4        2.13        0.60      1.45 o 
  -2  18   4        5.06        3.48      1.70 o 
  -1  18   4        5.77        3.88      1.93 o 
   0  18   4       22.96       25.88      2.80 o 
   1  18   4        0.59        0.91      2.21 o 
   2  18   4        2.97        0.54      1.93 o 
   3  18   4       11.09       11.55      4.11 o 
   4  18   4        2.99        3.10      2.44 o 
   5  18   4        0.71        0.71      2.42 o 
   6  18   4        5.59        5.41      2.81 o 
   7  18   4        9.34       10.65      3.17 o 
  -8  19   4        2.52        0.67      2.87 o 
  -7  19   4        0.70        2.91      2.68 o 
  -6  19   4        1.95       -2.48      2.92 o 
  -5  19   4        0.92        3.62      2.17 o 
  -4  19   4        0.21        0.58      2.02 o 
  -3  19   4        0.85        0.99      1.85 o 
  -2  19   4       16.68       20.61      2.70 o 
  -1  19   4       38.78       41.83      3.41 o 
   0  19   4       76.22       72.50      4.27 o 
   1  19   4       10.83        9.65      2.39 o 
   2  19   4        2.21        1.25      2.09 o 
   3  19   4        0.00        3.37      3.06 o 
   4  19   4        0.28        0.11      2.74 o 
   5  19   4        0.62        3.92      2.72 o 
   6  19   4        0.10       -0.15      4.20 o 
   7  19   4        0.13        3.03      2.93 o 
  -7  20   4        3.26        7.96      3.13 o 
  -6  20   4        0.27        4.90      2.80 o 
  -5  20   4        1.28        0.23      2.97 o 
  -4  20   4        4.20        5.60      2.43 o 
  -3  20   4       10.63        6.33      2.12 o 
  -2  20   4        2.59        1.26      2.38 o 
  -1  20   4       71.78       65.09      4.15 o 
   0  20   4       14.95        4.74      2.30 o 
   1  20   4       59.89       56.99      5.03 o 
   2  20   4        2.57        6.76      2.68 o 
   3  20   4        0.04        1.60      2.16 o 
   4  20   4        3.17        9.16      2.93 o 
   5  20   4        0.65       -0.55      2.56 o 
   6  20   4        0.00        0.18      2.77 o 
  -6  21   4        8.26        4.53      3.58 o 
  -5  21   4       11.00       18.46      3.65 o 
  -4  21   4        1.62       -1.99      2.14 o 
  -3  21   4        8.94       12.31      4.33 o 
  -2  21   4        3.56        1.82      3.06 o 
  -1  21   4        0.01       -1.27      4.67 o 
   0  21   4        3.01        7.15      3.24 o 
   1  21   4        0.15        2.28      2.88 o 
   2  21   4        6.08        6.69      3.32 o 
   3  21   4        2.57        4.63      2.71 o 
   4  21   4        5.42       -0.03      2.46 o 
   5  21   4        5.64        5.47      2.97 o 
  -5  22   4        0.22        4.34      3.63 o 
  -4  22   4        7.60        5.67      2.75 o 
  -3  22   4        0.25        3.62      2.88 o 
  -2  22   4        7.10        6.27      2.99 o 
  -1  22   4        0.70        4.13      5.02 o 
   0  22   4        2.16        3.03      4.30 o 
   1  22   4        4.84        7.75      3.26 o 
   2  22   4        1.55        1.56      4.43 o 
   3  22   4        0.00       -5.94      3.05 o 
   4  22   4        2.37        1.16      3.74 o 
  -3  23   4        0.50        0.15      4.30 o 
  -2  23   4        0.04       -0.76      4.28 o 
  -1  23   4        0.13        3.46      4.66 o 
   0  23   4        0.00        0.19      2.73 o 
   1  23   4        0.25        5.01      3.10 o 
   2  23   4        0.27        2.40      4.51 o 
 -13   1   5       17.27       17.18      4.32 o 
 -12   1   5        0.05        2.49      2.41 o 
 -11   1   5        0.46        0.37      2.08 o 
 -10   1   5        0.13        2.35      1.98 o 
  -9   1   5        5.47        4.39      1.97 o 
  -8   1   5       99.42       99.29      4.15 o 
  -7   1   5      109.10      107.34      3.89 o 
  -6   1   5      179.63      195.83      4.33 o 
  -5   1   5      455.93      529.14      7.03 o 
  -4   1   5      391.25      430.60      5.52 o 
  -3   1   5      961.53      986.08     13.45 o 
  -2   1   5      280.50      319.71      8.34 o 
  -1   1   5      760.61      775.11     16.63 o 
   0   1   5       44.00       33.74      1.35 o 
   1   1   5        1.45        0.01      0.38 o 
   2   1   5        5.97        5.66      0.61 o 
   3   1   5       46.86       52.53      1.67 o 
   4   1   5      199.80      214.60      3.82 o 
   5   1   5       60.35       62.43      2.44 o 
   6   1   5        1.77        1.28      1.26 o 
   7   1   5       15.98       15.78      2.04 o 
   8   1   5        1.94       -0.09      1.95 o 
   9   1   5        5.80        0.32      2.20 o 
  10   1   5        0.99       -1.36      2.35 o 
  11   1   5        0.44       -0.06      3.00 o 
  12   1   5        0.84       11.12      4.64 o 
 -13   2   5        3.52        4.94      2.98 o 
 -12   2   5       39.10       36.30      4.14 o 
 -11   2   5       15.79        9.86      2.65 o 
 -10   2   5       84.79       84.40      5.01 o 
  -9   2   5      129.94      130.87      5.13 o 
  -8   2   5      313.88      287.47      7.16 o 
  -7   2   5       26.93       19.24      2.13 o 
  -6   2   5      150.53      150.01      9.41 o 
  -5   2   5       50.50       39.17      1.88 o 
  -4   2   5     1141.76     1231.58     15.12 o 
  -3   2   5       61.31       70.72      1.75 o 
  -2   2   5      333.03      305.11      5.79 o 
  -1   2   5      441.91      437.34      6.58 o 
   0   2   5      379.85      307.79      4.42 o 
   1   2   5      194.95      169.80      4.89 o 
   2   2   5     2241.37     2282.07     20.71 o 
   3   2   5      162.01      139.22      2.66 o 
   4   2   5      306.42      289.72      4.58 o 
   5   2   5       11.74       12.92      1.40 o 
   6   2   5        0.54       -1.79      1.19 o 
   7   2   5      194.89      225.27      5.29 o 
   8   2   5       50.87       48.38      3.75 o 
   9   2   5       78.66       64.05      4.47 o 
  10   2   5       25.85       48.00      4.87 o 
  11   2   5       16.33       10.67      3.50 o 
  12   2   5       35.18       37.45      7.03 o 
 -13   3   5        6.03        6.05      3.05 o 
 -12   3   5       16.95       11.88      3.14 o 
 -11   3   5        3.51        5.12      2.35 o 
 -10   3   5        1.15        0.23      1.87 o 
  -9   3   5        2.91       -0.38      1.83 o 
  -8   3   5      504.85      486.75      9.97 o 
  -7   3   5      532.99      540.67     10.12 o 
  -6   3   5      803.62      850.88     13.61 o 
  -5   3   5      540.19      490.74      7.40 o 
  -4   3   5     1955.54     2032.53     24.09 o 
  -3   3   5     3334.76     3156.96     36.13 o 
  -2   3   5      108.38      100.98      2.12 o 
  -1   3   5     1694.16     1691.03     17.97 o 
   0   3   5      734.93      723.01      9.24 o 
   1   3   5      991.88     1044.46     19.03 o 
   2   3   5     1260.58     1300.70     13.12 o 
   3   3   5      191.16      161.59      2.96 o 
   4   3   5     1213.15     1276.93     15.10 o 
   5   3   5      280.86      277.14      5.24 o 
   6   3   5      470.56      450.85      7.54 o 
   7   3   5      260.12      261.83      5.74 o 
   8   3   5        2.08        3.94      2.32 o 
   9   3   5       28.17       31.29      5.24 o 
  10   3   5        9.03        3.88      3.58 o 
  11   3   5        8.04        9.35      3.48 o 
  12   3   5        7.85        8.74      4.32 o 
 -13   4   5        0.58        2.22      2.94 o 
 -12   4   5       10.19        4.88      2.64 o 
 -11   4   5        0.02       -0.27      2.04 o 
 -10   4   5       32.20       29.31      3.35 o 
  -9   4   5        1.08        1.56      1.86 o 
  -8   4   5      122.77      107.60      4.40 o 
  -7   4   5       90.64       91.43      3.83 o 
  -6   4   5        2.56       10.18      1.93 o 
  -5   4   5      336.28      296.26      5.91 o 
  -4   4   5      558.12      564.69      7.90 o 
  -3   4   5      616.92      671.76      8.75 o 
  -2   4   5       29.51       33.03      1.22 o 
  -1   4   5       77.97      107.85      2.24 o 
   0   4   5       14.32       10.36      1.03 o 
   1   4   5       42.14       59.30      1.48 o 
   2   4   5        2.97        8.02      0.74 o 
   3   4   5     1165.05     1166.65     12.54 o 
   4   4   5       36.50       43.47      2.16 o 
   5   4   5       62.01       77.61      3.81 o 
   6   4   5        3.71        3.99      1.46 o 
   7   4   5       53.29       57.20      3.19 o 
   8   4   5       56.85       54.96      4.80 o 
   9   4   5        1.16        0.23      2.72 o 
  10   4   5        4.05        2.89      2.99 o 
  11   4   5        1.78        7.80      3.37 o 
 -13   5   5        2.46        4.86      3.25 o 
 -12   5   5        3.22        5.39      2.99 o 
 -11   5   5        2.52        3.65      2.26 o 
 -10   5   5       55.76       50.75      4.17 o 
  -9   5   5      168.05      182.63      6.13 o 
  -8   5   5      286.09      280.42      7.27 o 
  -7   5   5      195.27      218.76      5.81 o 
  -6   5   5        8.41       15.98      1.85 o 
  -5   5   5       22.88       25.39      1.70 o 
  -4   5   5       12.78       15.63      1.54 o 
  -3   5   5      189.04      243.53      7.02 o 
  -2   5   5        1.41        1.27      0.59 o 
  -1   5   5     2612.78     2808.58     41.13 o 
   0   5   5      131.47       89.05      3.79 o 
   1   5   5     1306.33     1474.79     16.29 o 
   2   5   5     1215.69     1249.03     12.99 o 
   3   5   5       17.25       22.26      1.61 o 
   4   5   5      169.59      195.34      4.43 o 
   5   5   5      168.50      163.53      7.19 o 
   6   5   5       30.95       40.63      2.82 o 
   7   5   5        4.91        4.75      1.74 o 
   8   5   5       64.65       67.44      5.04 o 
   9   5   5        1.34       -2.43      2.49 o 
  10   5   5        7.42        0.59      2.86 o 
  11   5   5        4.07        4.33      3.31 o 
 -13   6   5        1.13        5.21      3.14 o 
 -12   6   5        1.18        2.59      2.71 o 
 -11   6   5        3.06       -0.39      2.12 o 
 -10   6   5       30.85       42.06      8.53 o 
  -9   6   5      173.26      161.10      5.86 o 
  -8   6   5      524.66      546.62     10.99 o 
  -7   6   5      153.80      134.80      4.71 o 
  -6   6   5       46.69       40.44      2.72 o 
  -5   6   5        0.53        1.92      0.79 o 
  -4   6   5      267.33      297.73      6.03 o 
  -3   6   5      252.37      246.39      4.76 o 
  -2   6   5      140.30      148.95      3.35 o 
  -1   6   5       40.95       53.29      1.95 o 
   0   6   5      960.66     1110.76     15.91 o 
   1   6   5      366.00      402.72      4.71 o 
   2   6   5       81.15       86.13      2.10 o 
   3   6   5       22.23       36.17      1.87 o 
   4   6   5        0.01       -0.38      1.96 o 
   5   6   5        0.04        1.56      1.50 o 
   6   6   5       50.19       53.97      3.54 o 
   7   6   5        0.00        0.94      1.61 o 
   8   6   5        0.04        3.46      2.43 o 
   9   6   5        5.47        4.90      2.87 o 
  10   6   5        4.31        4.75      3.01 o 
  11   6   5       10.98       15.97      4.02 o 
 -12   7   5        0.02        1.98      2.74 o 
 -11   7   5        6.43        8.77      3.15 o 
 -10   7   5        0.67        2.25      2.27 o 
  -9   7   5        2.10        7.67      2.63 o 
  -8   7   5       52.56       73.64      5.01 o 
  -7   7   5       67.19       71.62      3.76 o 
  -6   7   5       35.69       35.72      2.60 o 
  -5   7   5        0.05       -0.37      0.97 o 
  -4   7   5       87.72       63.01      2.66 o 
  -3   7   5      227.31      176.05      7.40 o 
  -2   7   5      158.89      205.28      4.65 o 
  -1   7   5     2818.62     2788.50     29.44 o 
   0   7   5     1315.63     1254.85     14.29 o 
   1   7   5      959.12     1090.65     10.25 o 
   2   7   5      160.73      137.61      2.78 o 
   3   7   5      517.82      434.33      7.11 o 
   4   7   5        8.88        3.09      1.34 o 
   5   7   5      199.71      205.99      5.63 o 
   6   7   5       30.39       36.58      3.13 o 
   7   7   5       14.07       23.74      3.31 o 
   8   7   5        2.14        4.30      2.64 o 
   9   7   5        5.03        5.95      2.87 o 
  10   7   5        0.53       -0.18      3.10 o 
  11   7   5        2.31        6.74      3.71 o 
 -12   8   5        6.20        7.71      3.52 o 
 -11   8   5        7.86        7.17      2.91 o 
 -10   8   5       11.69       16.98      3.28 o 
  -9   8   5      231.64      223.14      8.21 o 
  -8   8   5        0.66        5.36      2.30 o 
  -7   8   5      182.46      174.08     12.56 o 
  -6   8   5        5.47        6.30      2.06 o 
  -5   8   5       26.36       24.65      2.60 o 
  -4   8   5        5.01        6.31      1.37 o 
  -3   8   5      115.86      108.50      3.10 o 
  -2   8   5      170.05      158.52      2.65 o 
  -1   8   5     2895.82     2977.46     29.30 o 
   0   8   5     1179.44     1079.72     11.78 o 
   1   8   5     2249.30     2361.03     20.85 o 
   2   8   5       44.70       47.71      2.08 o 
   3   8   5       91.80       89.52      3.37 o 
   4   8   5       94.73       89.96      4.23 o 
   5   8   5        0.89        2.40      1.71 o 
   6   8   5        0.03        2.11      1.81 o 
   7   8   5       39.27       47.61      4.51 o 
   8   8   5        5.50        5.73      3.19 o 
   9   8   5       51.29       54.83      5.04 o 
  10   8   5       13.39       19.33      3.99 o 
  11   8   5        0.19        2.04      3.39 o 
 -12   9   5        1.81        0.18      3.51 o 
 -11   9   5        4.71        6.20      2.97 o 
 -10   9   5        0.67        4.16      2.69 o 
  -9   9   5       21.37       13.48      3.10 o 
  -8   9   5      131.88      139.22      9.99 o 
  -7   9   5      175.61      182.31      6.98 o 
  -6   9   5       31.28       35.03      3.45 o 
  -5   9   5       36.20       30.79      3.20 o 
  -4   9   5      150.24      162.54      6.18 o 
  -3   9   5        8.08        6.76      0.89 o 
  -2   9   5      335.19      335.71      4.74 o 
  -1   9   5      113.12      106.75      2.31 o 
   0   9   5        9.49       13.72      1.23 o 
   1   9   5      508.81      500.43      6.07 o 
   2   9   5      340.19      390.09      7.63 o 
   3   9   5     1159.40     1062.82     16.18 o 
   4   9   5        6.41        4.80      2.62 o 
   5   9   5      332.48      319.01      7.47 o 
   6   9   5       49.22       44.74      4.91 o 
   7   9   5       16.85       18.04      3.07 o 
   8   9   5       81.49       85.35      5.78 o 
   9   9   5       22.47       18.47      3.59 o 
  10   9   5       51.48       63.63      5.72 o 
  11   9   5        4.99        5.02      3.72 o 
 -12  10   5        2.71       13.12      3.79 o 
 -11  10   5       17.69       12.74      3.44 o 
 -10  10   5        5.51        4.77      3.36 o 
  -9  10   5       16.22       14.69      3.19 o 
  -8  10   5      105.91       95.32      5.47 o 
  -7  10   5        2.02        0.48      1.95 o 
  -6  10   5        1.48       -0.09      1.79 o 
  -5  10   5      213.47      194.49      4.70 o 
  -4  10   5        0.01        2.15      1.66 o 
  -3  10   5        9.71        9.37      1.40 o 
  -2  10   5      130.15      118.58      2.94 o 
  -1  10   5      319.77      349.54      7.08 o 
   0  10   5      119.38      110.37      2.20 o 
   1  10   5       47.89       65.67      2.20 o 
   2  10   5       36.18       37.27      2.41 o 
   3  10   5     1361.30     1338.17     19.82 o 
   4  10   5      310.53      325.58     11.13 o 
   5  10   5      385.50      362.10      8.19 o 
   6  10   5       91.85      102.80      5.24 o 
   7  10   5        5.68        4.35      2.52 o 
   8  10   5      199.02      183.13      7.29 o 
   9  10   5        8.71       11.60      3.54 o 
  10  10   5       44.15       30.37      4.16 o 
 -12  11   5        2.46        0.37      2.53 o 
 -11  11   5        2.57        4.96      3.07 o 
 -10  11   5        0.46        2.76      2.75 o 
  -9  11   5        0.49       -0.88      3.95 o 
  -8  11   5       75.34       74.02      5.56 o 
  -7  11   5       14.70       12.06      2.81 o 
  -6  11   5       98.23       92.41      3.62 o 
  -5  11   5      290.17      297.13      6.65 o 
  -4  11   5       88.35       80.15      3.44 o 
  -3  11   5       96.18      108.61      3.51 o 
  -2  11   5        6.23       10.49      1.62 o 
  -1  11   5      374.12      417.90      5.28 o 
   0  11   5       84.98       74.62      2.24 o 
   1  11   5        0.05        0.40      0.70 o 
   2  11   5      292.28      267.88      5.68 o 
   3  11   5      359.05      389.25      6.81 o 
   4  11   5      271.72      259.94      8.59 o 
   5  11   5       99.54      102.79      4.55 o 
   6  11   5        1.28        2.67      3.13 o 
   7  11   5        1.96       -0.93      2.18 o 
   8  11   5       65.35       67.86      4.92 o 
   9  11   5        2.27        6.08      4.23 o 
  10  11   5       15.32        7.40      2.89 o 
 -11  12   5       23.32       21.24      5.79 o 
 -10  12   5       49.40       68.57      6.02 o 
  -9  12   5       50.20       63.26      8.38 o 
  -8  12   5       89.28      113.97      6.27 o 
  -7  12   5      167.52      171.19      4.84 o 
  -6  12   5      122.63       99.35      3.84 o 
  -5  12   5      266.85      281.10      6.68 o 
  -4  12   5     1068.55      993.74     15.91 o 
  -3  12   5       17.39       18.64      2.02 o 
  -2  12   5      336.23      318.98      6.45 o 
  -1  12   5      616.76      568.73      9.11 o 
   0  12   5      727.04      654.27      8.59 o 
   1  12   5      589.25      533.51      8.29 o 
   2  12   5      222.15      210.73      6.60 o 
   3  12   5      318.05      314.01      6.10 o 
   4  12   5        7.40        5.76      1.61 o 
   5  12   5        1.14        3.73      1.79 o 
   6  12   5        4.21        3.65      2.04 o 
   7  12   5       20.26       22.01      2.90 o 
   8  12   5       26.33       25.24      3.20 o 
   9  12   5       21.20       26.73      3.44 o 
  10  12   5       26.67       23.67      3.49 o 
 -11  13   5        0.00        1.39      2.92 o 
 -10  13   5        0.07       -0.03      2.74 o 
  -9  13   5        4.11        6.69      3.03 o 
  -8  13   5       14.55       16.39      3.36 o 
  -7  13   5        7.26        8.83      1.89 o 
  -6  13   5      341.80      356.48      8.59 o 
  -5  13   5       62.36       70.01      4.93 o 
  -4  13   5     1045.83     1114.27     17.76 o 
  -3  13   5      103.90      100.64      4.27 o 
  -2  13   5      330.54      353.09      7.86 o 
  -1  13   5       93.36      116.93      3.44 o 
   0  13   5       31.00       23.70      2.21 o 
   1  13   5        2.62        7.68      1.50 o 
   2  13   5        5.92        9.60      1.91 o 
   3  13   5      158.17      142.32      4.13 o 
   4  13   5       81.80       98.88      4.28 o 
   5  13   5       35.30       43.27      3.31 o 
   6  13   5       76.32       87.09      4.59 o 
   7  13   5        8.03       12.33      2.67 o 
   8  13   5       21.38       23.35      3.20 o 
   9  13   5        2.91        5.27      2.66 o 
 -10  14   5        0.02        0.54      2.94 o 
  -9  14   5        0.24        2.97      2.79 o 
  -8  14   5        1.28       -2.12      2.31 o 
  -7  14   5        6.87        1.25      1.78 o 
  -6  14   5        3.41        2.78      1.74 o 
  -5  14   5       40.15       38.96      3.09 o 
  -4  14   5       15.04       22.62      2.51 o 
  -3  14   5       14.63       16.50      2.26 o 
  -2  14   5        5.76        1.28      1.35 o 
  -1  14   5       23.74       35.47      2.41 o 
   0  14   5        4.71        5.43      1.30 o 
   1  14   5        3.44        1.79      1.70 o 
   2  14   5       35.42       27.63      2.36 o 
   3  14   5       24.06       20.37      2.46 o 
   4  14   5       10.20        6.03      2.22 o 
   5  14   5        3.31        3.80      1.88 o 
   6  14   5       14.17       17.35      2.71 o 
   7  14   5       47.02       40.28      3.60 o 
   8  14   5        7.05       11.13      2.82 o 
   9  14   5        6.37        4.23      2.71 o 
 -10  15   5        0.01        0.26      2.91 o 
  -9  15   5        1.51        0.18      2.72 o 
  -8  15   5        6.18        4.83      2.45 o 
  -7  15   5       12.36       11.97      2.26 o 
  -6  15   5       10.93       11.35      2.23 o 
  -5  15   5        6.75        4.39      1.90 o 
  -4  15   5       92.29       91.35      4.44 o 
  -3  15   5        5.29        2.43      1.74 o 
  -2  15   5       47.56       61.95      4.23 o 
  -1  15   5        2.00        0.81      1.32 o 
   0  15   5       15.81        6.46      1.37 o 
   1  15   5        2.37        2.28      1.51 o 
   2  15   5        2.92       -0.32      1.65 o 
   3  15   5       66.23       69.34      3.86 o 
   4  15   5        0.49       -0.48      1.73 o 
   5  15   5       35.37       41.73      3.43 o 
   6  15   5       11.78       17.27      3.24 o 
   7  15   5        0.20        1.89      3.12 o 
   8  15   5        9.02       10.53      2.83 o 
   9  15   5        0.49        3.44      2.60 o 
 -10  16   5        2.00       -3.17      3.75 o 
  -9  16   5        0.74        0.25      4.51 o 
  -8  16   5       13.41       15.69      3.30 o 
  -7  16   5        0.15        0.79      2.24 o 
  -6  16   5        9.70       10.24      2.36 o 
  -5  16   5       16.29       17.32      2.59 o 
  -4  16   5        0.39        1.14      1.77 o 
  -3  16   5       29.01       30.58      2.23 o 
  -2  16   5        0.00        1.60      1.49 o 
  -1  16   5       53.17       68.99      3.36 o 
   0  16   5        0.15       -0.38      1.44 o 
   1  16   5        4.56        2.22      1.53 o 
   2  16   5        2.32        2.99      1.71 o 
   3  16   5       10.90        6.28      2.62 o 
   4  16   5        0.97       -0.21      2.40 o 
   5  16   5        0.09        3.62      2.33 o 
   6  16   5        0.22       -0.19      2.26 o 
   7  16   5        2.22        1.95      2.38 o 
   8  16   5        2.48        0.04      2.38 o 
  -9  17   5        3.44        0.31      3.84 o 
  -8  17   5        1.24        1.17      2.20 o 
  -7  17   5        4.14        4.19      2.08 o 
  -6  17   5        0.43        3.04      2.02 o 
  -5  17   5       57.91       70.53      6.89 o 
  -4  17   5        0.34        2.16      1.92 o 
  -3  17   5        0.02        0.25      1.51 o 
  -2  17   5       37.71       38.49      2.82 o 
  -1  17   5        1.06        2.25      1.65 o 
   0  17   5        6.72        4.02      1.74 o 
   1  17   5        0.06        1.15      1.60 o 
   2  17   5        3.52        1.89      2.19 o 
   3  17   5        0.26       -1.94      2.28 o 
   4  17   5       16.37       12.41      2.82 o 
   5  17   5        1.46       -1.85      2.69 o 
   6  17   5        3.95        5.42      2.90 o 
   7  17   5        0.03        1.76      2.59 o 
   8  17   5        0.24        0.42      2.58 o 
  -8  18   5        2.27        7.36      4.46 o 
  -7  18   5        1.18        4.41      2.76 o 
  -6  18   5        0.78       -0.14      2.05 o 
  -5  18   5        0.91        4.17      2.13 o 
  -4  18   5       19.08       18.03      2.86 o 
  -3  18   5        8.19        4.93      1.72 o 
  -2  18   5        0.35        0.35      1.72 o 
  -1  18   5       45.27       46.35      3.06 o 
   0  18   5       18.19       16.70      2.31 o 
   1  18   5       21.70       26.02      2.84 o 
   2  18   5        8.45        3.63      2.30 o 
   3  18   5       30.23       36.76      5.11 o 
   4  18   5        3.39        4.13      4.27 o 
   5  18   5        2.57        0.10      2.50 o 
   6  18   5        0.01        1.07      2.55 o 
   7  18   5        1.73        3.68      2.75 o 
  -8  19   5        0.14        0.95      3.92 o 
  -7  19   5       11.82        9.16      3.00 o 
  -6  19   5        6.24        6.86      3.39 o 
  -5  19   5       17.49       22.95      3.36 o 
  -4  19   5       17.56       21.06      3.06 o 
  -3  19   5       10.20       13.93      2.11 o 
  -2  19   5       13.56       22.06      2.56 o 
  -1  19   5        3.11        2.57      2.02 o 
   0  19   5        4.79        8.70      2.28 o 
   1  19   5        0.90        3.38      1.92 o 
   2  19   5        3.55        1.09      2.21 o 
   3  19   5        7.24        9.37      3.95 o 
   4  19   5        8.05        3.64      3.94 o 
   5  19   5       12.67       17.14      3.35 o 
   6  19   5        3.74        5.31      2.63 o 
  -7  20   5        0.44        1.50      2.60 o 
  -6  20   5        0.00        4.93      2.71 o 
  -5  20   5        1.92        3.03      2.64 o 
  -4  20   5        2.06        0.09      2.79 o 
  -3  20   5        4.42        2.17      2.80 o 
  -2  20   5       15.36       12.83      2.59 o 
  -1  20   5        2.90        2.97      2.08 o 
   0  20   5       19.32       18.31      2.74 o 
   1  20   5        4.95        6.58      2.22 o 
   2  20   5       10.67       13.01      3.61 o 
   3  20   5        2.43        3.04      2.71 o 
   4  20   5        0.00        0.31      2.87 o 
   5  20   5        0.58        2.85      3.33 o 
   6  20   5        1.57        5.86      3.00 o 
  -6  21   5        0.28        4.96      2.86 o 
  -5  21   5        1.96       -0.87      2.50 o 
  -4  21   5        1.79       -0.63      2.55 o 
  -3  21   5        0.08        1.93      2.63 o 
  -2  21   5        0.67        1.78      2.13 o 
  -1  21   5        1.02       -0.25      2.04 o 
   0  21   5        5.05        6.30      2.43 o 
   1  21   5        3.19        0.34      2.14 o 
   2  21   5        0.56        1.06      2.85 o 
   3  21   5        0.32        4.75      3.05 o 
   4  21   5        0.18       -3.70      2.97 o 
   5  21   5        0.03        0.41      3.27 o 
  -5  22   5        1.30        2.38      2.88 o 
  -4  22   5        3.96        3.38      2.88 o 
  -3  22   5        1.86       -1.11      4.46 o 
  -2  22   5        3.94        0.16      2.32 o 
  -1  22   5        0.99        4.62      5.13 o 
   0  22   5       10.56        5.92      3.55 o 
   1  22   5        0.52        5.17      2.56 o 
   2  22   5        1.46        9.19      2.91 o 
   3  22   5        0.31        3.12      5.46 o 
  -3  23   5        0.46        1.00      3.67 o 
  -2  23   5        0.13        1.84      3.95 o 
  -1  23   5        2.35        2.13      2.78 o 
   0  23   5        0.12        2.49      2.44 o 
   1  23   5        0.89        2.51      2.80 o 
 -13   0   6       35.96       40.21      6.40 o 
 -12   0   6       27.09       29.31      5.36 o 
 -11   0   6       61.14       64.29      6.66 o 
 -10   0   6       75.72       66.38      6.53 o 
  -9   0   6       54.99       50.82      5.21 o 
  -8   0   6        0.55        1.01      2.10 o 
  -7   0   6       32.55       25.09      3.13 o 
  -6   0   6       35.61       26.91      2.34 o 
  -5   0   6       21.00       18.90      1.65 o 
  -4   0   6        0.06        3.23      1.17 o 
  -3   0   6        0.09        0.53      2.14 o 
  -2   0   6      179.83      149.15      7.71 o 
  -1   0   6       47.61       90.95      5.85 o 
   0   0   6       33.16       16.03      1.63 o 
   1   0   6      256.82      280.34      9.86 o 
   2   0   6      209.47      199.76     11.95 o 
   3   0   6      290.26      292.39      9.74 o 
   4   0   6      318.52      334.84      7.76 o 
   5   0   6      151.14      145.94     11.62 o 
   6   0   6       14.91       14.77      2.61 o 
   7   0   6      246.94      231.81      7.61 o 
   8   0   6       13.50        5.85      3.08 o 
   9   0   6      116.53      125.01      7.60 o 
  10   0   6        0.01       -3.55      3.29 o 
  11   0   6       59.11       67.99      7.50 o 
 -13   1   6        6.00       10.12      3.05 o 
 -12   1   6        1.25        0.95      2.46 o 
 -11   1   6       23.26       19.37      3.08 o 
 -10   1   6        7.85        6.74      2.18 o 
  -9   1   6      174.83      184.51      5.88 o 
  -8   1   6       57.71       72.29      3.76 o 
  -7   1   6       16.23       11.06      2.36 o 
  -6   1   6      472.09      521.24      7.57 o 
  -5   1   6       73.72       81.06      2.06 o 
  -4   1   6     3276.05     3428.24     35.65 o 
  -3   1   6       85.63       78.81      4.02 o 
  -2   1   6      193.95      200.10      6.44 o 
  -1   1   6       18.46       30.34      2.82 o 
   0   1   6      757.89      877.16     12.50 o 
   1   1   6     1435.16     1533.85     28.75 o 
   2   1   6      649.11      686.83     10.52 o 
   3   1   6      282.07      304.54      3.93 o 
   4   1   6      389.67      357.01      5.71 o 
   5   1   6      423.06      397.88      8.30 o 
   6   1   6      159.33      141.52      3.96 o 
   7   1   6       88.73      109.64      3.89 o 
   8   1   6        1.75        1.99      1.78 o 
   9   1   6       12.34       11.60      2.72 o 
  10   1   6        9.00       17.55      3.12 o 
  11   1   6        0.21       -0.32      3.02 o 
 -13   2   6        1.58        0.48      2.55 o 
 -12   2   6       13.62        9.53      2.80 o 
 -11   2   6        2.35        1.21      2.02 o 
 -10   2   6       82.97       84.74      4.54 o 
  -9   2   6       73.72       59.74      4.01 o 
  -8   2   6       14.40       13.71      2.11 o 
  -7   2   6       75.52       66.32      3.84 o 
  -6   2   6       27.68       44.54      2.20 o 
  -5   2   6      404.82      418.61      6.78 o 
  -4   2   6      781.72      769.41      9.88 o 
  -3   2   6        2.85        1.99      1.15 o 
  -2   2   6      943.01      934.34     20.08 o 
  -1   2   6      253.27      335.08      5.50 o 
   0   2   6     1229.68     1277.31     17.28 o 
   1   2   6       81.31       89.48      4.53 o 
   2   2   6      171.81      192.71      2.81 o 
   3   2   6      152.84      149.94      2.66 o 
   4   2   6      129.59      124.58      3.39 o 
   5   2   6       20.53       13.87      1.95 o 
   6   2   6       59.02       61.59      3.05 o 
   7   2   6       61.39       50.43      3.04 o 
   8   2   6       42.85       50.33      4.29 o 
   9   2   6        4.71        1.26      2.78 o 
  10   2   6        9.85        6.87      4.06 o 
  11   2   6        6.76       12.33      3.66 o 
 -13   3   6        1.03        3.33      2.98 o 
 -12   3   6       17.30       18.64      3.48 o 
 -11   3   6        1.77        2.39      2.72 o 
 -10   3   6        3.96        0.20      1.87 o 
  -9   3   6       22.31       19.28      2.70 o 
  -8   3   6       19.35       26.85      2.68 o 
  -7   3   6       52.17       47.26      3.80 o 
  -6   3   6      304.10      324.44      5.83 o 
  -5   3   6        6.00       10.99      1.16 o 
  -4   3   6      436.57      418.20      6.03 o 
  -3   3   6        1.66        2.34      0.57 o 
  -2   3   6       23.80       26.45      1.69 o 
  -1   3   6     1301.80     1478.45     15.97 o 
   0   3   6      288.48      317.28      6.56 o 
   1   3   6      529.06      522.25      8.52 o 
   2   3   6       25.69       23.46      1.14 o 
   3   3   6        5.31        8.49      1.28 o 
   4   3   6      356.74      387.48      6.62 o 
   5   3   6        0.12       -0.44      1.07 o 
   6   3   6       54.37       41.93      2.65 o 
   7   3   6       93.55       99.06      3.75 o 
   8   3   6        0.05        0.03      1.91 o 
   9   3   6       10.26        7.66      2.49 o 
  10   3   6        1.72        7.07      3.07 o 
  11   3   6        2.25        2.47      3.16 o 
 -13   4   6        2.58        1.22      2.82 o 
 -12   4   6       28.48       26.47      4.16 o 
 -11   4   6       22.79       30.55      4.48 o 
 -10   4   6      181.06      167.59      6.09 o 
  -9   4   6       51.74       62.94      4.11 o 
  -8   4   6       86.94       76.69      4.04 o 
  -7   4   6       60.22       58.26      4.03 o 
  -6   4   6       79.74       99.69      4.17 o 
  -5   4   6        2.58        7.72      1.08 o 
  -4   4   6       19.52       27.83      1.44 o 
  -3   4   6       48.77       62.14      1.66 o 
  -2   4   6     1912.59     2137.68     22.67 o 
  -1   4   6      523.34      471.79      6.54 o 
   0   4   6     2530.19     2768.16     39.51 o 
   1   4   6      822.69      829.17     12.53 o 
   2   4   6      177.64      164.47      2.92 o 
   3   4   6      906.05      993.11     14.58 o 
   4   4   6      183.27      199.84      4.46 o 
   5   4   6      254.81      269.33      5.67 o 
   6   4   6      151.68      153.91      6.00 o 
   7   4   6       11.50       13.95      2.01 o 
   8   4   6       74.33       70.98      4.43 o 
   9   4   6       18.92       22.69      3.52 o 
  10   4   6       16.83       18.52      3.64 o 
  11   4   6       47.47       55.22      5.79 o 
 -13   5   6        4.69       15.36      3.90 o 
 -12   5   6        0.59       -0.51      2.56 o 
 -11   5   6       12.35       18.77      3.36 o 
 -10   5   6       13.87       13.41      2.95 o 
  -9   5   6      157.91      148.31      5.45 o 
  -8   5   6       15.66       24.05      2.59 o 
  -7   5   6       37.56       35.10      3.37 o 
  -6   5   6      217.76      215.82      5.22 o 
  -5   5   6      129.86      129.83      3.97 o 
  -4   5   6      219.53      220.91      4.01 o 
  -3   5   6       58.16       48.07      1.48 o 
  -2   5   6        1.53        1.33      0.54 o 
  -1   5   6      179.34      180.58      3.42 o 
   0   5   6      103.87      107.33      3.62 o 
   1   5   6       42.91       46.36      2.33 o 
   2   5   6      139.18      119.73      2.31 o 
   3   5   6      237.97      271.35      4.42 o 
   4   5   6        0.51        1.22      1.18 o 
   5   5   6      590.17      561.53      9.25 o 
   6   5   6      112.33      115.28      6.43 o 
   7   5   6        0.02       -2.00      1.42 o 
   8   5   6       42.37       24.43      3.44 o 
   9   5   6        0.12       -2.11      2.31 o 
  10   5   6        2.69        4.50      2.93 o 
  11   5   6        1.36        1.88      3.32 o 
 -12   6   6        3.76        6.71      2.96 o 
 -11   6   6       16.04        5.36      2.75 o 
 -10   6   6        0.34        8.10      2.54 o 
  -9   6   6      168.46      151.15      7.92 o 
  -8   6   6      191.07      195.36      6.83 o 
  -7   6   6       72.98       66.28      3.52 o 
  -6   6   6        4.33        1.36      2.17 o 
  -5   6   6       15.22       20.92      1.62 o 
  -4   6   6      425.94      494.99      8.19 o 
  -3   6   6      252.05      228.53      4.18 o 
  -2   6   6       10.54        5.89      0.85 o 
  -1   6   6      193.30      235.14      5.27 o 
   0   6   6      703.86      623.99     12.92 o 
   1   6   6       30.43       47.52      1.56 o 
   2   6   6       19.93       25.08      1.13 o 
   3   6   6      127.10      118.31      3.26 o 
   4   6   6      123.41      137.95      4.39 o 
   5   6   6        0.07       -0.29      1.56 o 
   6   6   6        3.00        0.74      1.62 o 
   7   6   6       89.99       80.10      4.12 o 
   8   6   6        0.25       -2.63      2.14 o 
   9   6   6        1.50        0.45      2.36 o 
  10   6   6        9.64       15.38      3.60 o 
  11   6   6        1.74        3.44      3.36 o 
 -12   7   6        5.44        0.65      3.74 o 
 -11   7   6        7.41        3.64      2.55 o 
 -10   7   6        3.09        1.96      2.14 o 
  -9   7   6       48.51       62.36      4.98 o 
  -8   7   6       30.88       30.19      3.42 o 
  -7   7   6      112.08      134.30      5.86 o 
  -6   7   6       12.75       14.08      3.04 o 
  -5   7   6       40.50       40.25      3.00 o 
  -4   7   6     1056.61     1042.30     15.56 o 
  -3   7   6        5.01        4.21      0.81 o 
  -2   7   6      245.40      247.31      4.60 o 
  -1   7   6      362.39      443.12      6.99 o 
   0   7   6     1824.33     1881.29     25.96 o 
   1   7   6      313.64      308.59      4.70 o 
   2   7   6       20.70       17.62      1.24 o 
   3   7   6      452.31      486.95      8.54 o 
   4   7   6       14.95       15.53      2.40 o 
   5   7   6      369.56      321.02      7.31 o 
   6   7   6       47.62       48.85      3.83 o 
   7   7   6       17.31       12.89      2.47 o 
   8   7   6        6.42        9.17      3.86 o 
   9   7   6        1.96        2.06      3.48 o 
  10   7   6        2.34        1.27      4.68 o 
  11   7   6        2.30        7.42      3.44 o 
 -12   8   6        0.01        5.76      3.72 o 
 -11   8   6        4.78        2.32      2.63 o 
 -10   8   6        0.09       -2.05      2.13 o 
  -9   8   6       45.98       40.33      4.26 o 
  -8   8   6       86.61       86.86      4.99 o 
  -7   8   6        2.23       -0.22      1.67 o 
  -6   8   6        0.12       -2.04      1.92 o 
  -5   8   6        1.45       -0.42      1.48 o 
  -4   8   6      212.27      195.74     14.90 o 
  -3   8   6      164.86      166.27      4.32 o 
  -2   8   6        4.63        1.68      0.78 o 
  -1   8   6      339.06      332.73      6.71 o 
   0   8   6      321.53      371.58      5.31 o 
   1   8   6      358.59      355.33      7.02 o 
   2   8   6        1.18        0.32      0.87 o 
   3   8   6        8.46       10.58      1.69 o 
   4   8   6      121.45      133.22      4.41 o 
   5   8   6        3.38        5.35      1.94 o 
   6   8   6       16.00       22.44      2.64 o 
   7   8   6       60.51       58.34      4.60 o 
   8   8   6        2.10       -0.97      3.46 o 
   9   8   6        1.58       -1.16      2.47 o 
  10   8   6        2.73       -1.71      6.44 o 
 -12   9   6       10.13        9.56      3.63 o 
 -11   9   6        5.30        1.27      2.79 o 
 -10   9   6       19.40       17.52      4.13 o 
  -9   9   6      100.01      100.52      5.72 o 
  -8   9   6        9.59        9.54      2.88 o 
  -7   9   6       28.27       25.21      4.22 o 
  -6   9   6        0.59       -0.24      1.46 o 
  -5   9   6       46.46       42.47      3.43 o 
  -4   9   6        2.45        7.90      2.85 o 
  -3   9   6        0.97        0.36      1.60 o 
  -2   9   6      127.84      130.47      4.12 o 
  -1   9   6        5.90        2.52      1.34 o 
   0   9   6      435.08      485.15      9.14 o 
   1   9   6        3.25        5.00      1.67 o 
   2   9   6        7.14       14.25      1.64 o 
   3   9   6      138.85      130.43      5.15 o 
   4   9   6      351.14      369.98      7.87 o 
   5   9   6      147.97      136.64      6.39 o 
   6   9   6        6.08       11.01      2.21 o 
   7   9   6       75.60       93.70      5.82 o 
   8   9   6        8.20        6.35      3.24 o 
   9   9   6        3.80        6.43      2.93 o 
  10   9   6        7.99       11.85      3.51 o 
 -12  10   6        1.55        2.27      3.00 o 
 -11  10   6       42.12       50.23      5.38 o 
 -10  10   6       13.93       15.64      3.54 o 
  -9  10   6       15.76       18.97      3.43 o 
  -8  10   6       56.79       75.59      6.30 o 
  -7  10   6       29.28       39.82      3.97 o 
  -6  10   6        2.07        4.20      2.25 o 
  -5  10   6       14.08       22.61      2.89 o 
  -4  10   6        0.14       -0.46      1.56 o 
  -3  10   6      156.74      143.05      5.44 o 
  -2  10   6        8.48       10.06      2.07 o 
  -1  10   6      487.03      433.08      6.31 o 
   0  10   6      223.06      222.91      4.88 o 
   1  10   6      589.77      560.70      7.49 o 
   2  10   6      118.82      123.19      4.05 o 
   3  10   6       45.98       37.97      3.34 o 
   4  10   6      212.21      222.21      5.95 o 
   5  10   6       63.34       56.30      3.74 o 
   6  10   6       39.03       30.31      4.23 o 
   7  10   6        8.46        7.83      2.76 o 
   8  10   6        7.57        9.42      3.47 o 
   9  10   6        5.02        4.44      2.88 o 
  10  10   6       13.38       16.53      3.87 o 
 -11  11   6       15.10       18.96      4.05 o 
 -10  11   6        1.39        0.80      2.38 o 
  -9  11   6       40.21       41.80      4.67 o 
  -8  11   6      119.92      116.58      6.10 o 
  -7  11   6      133.19      140.53      6.26 o 
  -6  11   6      185.37      180.97      6.84 o 
  -5  11   6     1094.82     1150.02     21.94 o 
  -4  11   6       19.32       16.87      2.75 o 
  -3  11   6      707.20      704.86     14.61 o 
  -2  11   6      287.46      293.69      6.18 o 
  -1  11   6      140.78      114.73      3.52 o 
   0  11   6      475.17      461.24      8.61 o 
   1  11   6      259.61      227.94      4.54 o 
   2  11   6      272.71      224.53      5.16 o 
   3  11   6        9.69        1.52      2.67 o 
   4  11   6      488.16      454.95      9.62 o 
   5  11   6      262.01      264.27      6.99 o 
   6  11   6      162.51      167.62      7.94 o 
   7  11   6       95.96      101.44      8.69 o 
   8  11   6       12.90       12.77      5.82 o 
   9  11   6       34.62       47.26      4.85 o 
  10  11   6        1.01        2.61      2.64 o 
 -11  12   6        2.81       -0.87      3.40 o 
 -10  12   6       17.05       14.30      3.43 o 
  -9  12   6        7.67       14.49      3.31 o 
  -8  12   6        0.32        4.26      2.53 o 
  -7  12   6        0.73        5.14      3.66 o 
  -6  12   6        9.42        9.65      2.92 o 
  -5  12   6      163.31      183.34      9.30 o 
  -4  12   6      317.81      312.88      9.40 o 
  -3  12   6       33.73       39.56      2.55 o 
  -2  12   6      239.94      246.69      5.90 o 
  -1  12   6       19.49       26.79      2.45 o 
   0  12   6      216.35      234.45      5.54 o 
   1  12   6       16.28       30.21      2.19 o 
   2  12   6       91.88       97.57      3.75 o 
   3  12   6       45.46       46.49      4.22 o 
   4  12   6       77.57       92.88      4.50 o 
   5  12   6        4.13        3.46      1.86 o 
   6  12   6       25.12       30.18      3.90 o 
   7  12   6        1.60        6.23      2.58 o 
   8  12   6        5.86        9.58      3.22 o 
   9  12   6        0.37        2.77      2.46 o 
 -11  13   6        5.93        4.01      3.10 o 
 -10  13   6        0.26        0.67      2.95 o 
  -9  13   6        0.26        0.95      2.60 o 
  -8  13   6        5.71        6.67      2.71 o 
  -7  13   6        6.60        6.21      3.79 o 
  -6  13   6       56.46       50.76      4.68 o 
  -5  13   6       19.18       18.36      3.05 o 
  -4  13   6       24.20       25.47      2.79 o 
  -3  13   6       82.97       73.11      3.48 o 
  -2  13   6      140.65      157.95      4.82 o 
  -1  13   6       44.57       48.54      3.27 o 
   0  13   6        0.24        1.18      1.62 o 
   1  13   6       54.36       59.21      2.84 o 
   2  13   6       25.21       23.68      2.36 o 
   3  13   6       87.60       91.82      4.25 o 
   4  13   6        0.50       -0.89      1.69 o 
   5  13   6        8.79       11.45      2.78 o 
   6  13   6       33.93       39.34      3.32 o 
   7  13   6       33.69       32.57      3.34 o 
   8  13   6      113.76      114.89      5.38 o 
   9  13   6       23.28       20.67      4.95 o 
 -10  14   6        0.01       -4.14      2.53 o 
  -9  14   6       11.63        8.95      3.32 o 
  -8  14   6        8.07        8.84      3.15 o 
  -7  14   6        1.15        5.83      2.71 o 
  -6  14   6       17.33       24.40      3.65 o 
  -5  14   6      119.75      109.37      3.67 o 
  -4  14   6       29.44       33.12      2.60 o 
  -3  14   6       99.72      101.46      4.04 o 
  -2  14   6        0.13       -0.01      1.41 o 
  -1  14   6        1.87       -1.51      1.44 o 
   0  14   6       27.95       34.69      2.26 o 
   1  14   6       12.31        6.45      1.61 o 
   2  14   6        1.14       -1.20      1.81 o 
   3  14   6       21.70       17.60      2.54 o 
   4  14   6        2.23       -0.72      1.79 o 
   5  14   6        3.08        2.74      2.42 o 
   6  14   6        5.40        4.35      2.15 o 
   7  14   6        0.09        0.21      1.86 o 
   8  14   6        1.42        3.56      2.50 o 
   9  14   6        0.44        2.09      2.57 o 
 -10  15   6        0.05        0.42      2.75 o 
  -9  15   6        7.40       -0.29      2.74 o 
  -8  15   6        0.00        1.76      2.52 o 
  -7  15   6        0.84        0.03      2.32 o 
  -6  15   6        5.47       13.37      4.39 o 
  -5  15   6       32.11       25.64      2.80 o 
  -4  15   6       50.28       52.31      3.29 o 
  -3  15   6        1.29       -0.12      1.50 o 
  -2  15   6        0.24        0.58      1.61 o 
  -1  15   6      152.65      151.59     10.64 o 
   0  15   6        4.65        3.36      1.46 o 
   1  15   6       42.34       45.46      3.35 o 
   2  15   6        0.63        2.45      1.58 o 
   3  15   6        1.48        0.14      1.81 o 
   4  15   6        0.08        3.70      2.44 o 
   5  15   6        0.85       -1.76      2.81 o 
   6  15   6       16.43       14.02      2.76 o 
   7  15   6       33.36       42.79      3.73 o 
   8  15   6        3.94        5.77      2.53 o 
  -9  16   6        1.24       -1.34      2.90 o 
  -8  16   6       19.90       32.92      4.70 o 
  -7  16   6        8.78        8.65      3.17 o 
  -6  16   6        0.10        1.27      2.63 o 
  -5  16   6        0.19        2.20      1.60 o 
  -4  16   6       25.34       20.92      2.69 o 
  -3  16   6        0.95        0.03      1.72 o 
  -2  16   6      183.42      187.07      6.28 o 
  -1  16   6       26.20       20.50      2.71 o 
   0  16   6      285.77      288.52      6.23 o 
   1  16   6        7.12        5.99      1.80 o 
   2  16   6       35.69       39.03      3.57 o 
   3  16   6       32.58       34.46      3.30 o 
   4  16   6        0.15       -0.46      2.65 o 
   5  16   6        6.96        5.07      2.78 o 
   6  16   6        5.33        5.15      2.93 o 
   7  16   6        0.59        0.64      2.65 o 
   8  16   6        5.04        5.16      3.47 o 
  -9  17   6       12.86       19.53      4.25 o 
  -8  17   6        0.02        0.71      3.94 o 
  -7  17   6       16.78       13.12      3.56 o 
  -6  17   6        9.32       10.63      1.97 o 
  -5  17   6       32.84       30.34      2.92 o 
  -4  17   6       12.89       15.02      4.16 o 
  -3  17   6       16.78       15.10      2.50 o 
  -2  17   6       43.92       47.09      3.71 o 
  -1  17   6        6.41        1.22      2.09 o 
   0  17   6       62.69       58.74      3.67 o 
   1  17   6       49.14       36.97      3.01 o 
   2  17   6        0.39        2.81      1.52 o 
   3  17   6       34.55       29.97      4.96 o 
   4  17   6        0.11        2.48      4.24 o 
   5  17   6       42.02       37.61      4.26 o 
   6  17   6        0.50        0.90      2.89 o 
   7  17   6        7.75        9.12      3.18 o 
  -8  18   6        6.69        2.99      3.53 o 
  -7  18   6        2.77        2.56      3.07 o 
  -6  18   6        0.00       -0.70      1.66 o 
  -5  18   6        3.34        1.93      1.88 o 
  -4  18   6        0.61        0.87      1.88 o 
  -3  18   6        6.57        5.89      2.72 o 
  -2  18   6        1.29        0.62      1.98 o 
  -1  18   6       13.79       15.51      2.72 o 
   0  18   6        3.16        6.05      1.87 o 
   1  18   6        8.00        9.72      2.16 o 
   2  18   6       15.48       10.45      3.25 o 
   3  18   6        2.85        4.50      2.46 o 
   4  18   6       28.22       22.04      3.44 o 
   5  18   6        7.86        0.70      2.60 o 
   6  18   6        6.34        8.33      3.35 o 
   7  18   6        5.70        5.20      3.02 o 
  -7  19   6        6.96        6.32      3.40 o 
  -6  19   6        2.02        4.00      4.45 o 
  -5  19   6        0.94        1.12      1.99 o 
  -4  19   6        0.28        1.50      2.12 o 
  -3  19   6        0.72        2.11      2.43 o 
  -2  19   6        0.57        0.22      2.06 o 
  -1  19   6        7.83        9.00      2.63 o 
   0  19   6        0.00       -1.23      2.53 o 
   1  19   6        3.95        5.33      2.08 o 
   2  19   6        1.72        1.67      1.84 o 
   3  19   6        0.03        0.67      2.64 o 
   4  19   6        1.72        6.05      2.81 o 
   5  19   6        0.13        2.10      2.77 o 
   6  19   6        2.10        5.14      3.27 o 
  -7  20   6        1.87        7.79      4.80 o 
  -6  20   6        0.72        2.82      5.49 o 
  -5  20   6        0.37        0.00      2.27 o 
  -4  20   6        0.73        1.05      2.42 o 
  -3  20   6        7.48        4.13      4.10 o 
  -2  20   6        0.16        1.91      2.48 o 
  -1  20   6        9.21        7.39      3.47 o 
   0  20   6        5.40        6.65      2.18 o 
   1  20   6        6.35       11.64      2.64 o 
   2  20   6        2.54        1.50      2.23 o 
   3  20   6        9.04       16.34      3.35 o 
   4  20   6        1.65        7.22      2.83 o 
   5  20   6        2.53       10.68      3.05 o 
  -6  21   6        6.84        9.48      5.08 o 
  -5  21   6        0.77       -0.07      2.93 o 
  -4  21   6        8.04       12.11      3.06 o 
  -3  21   6        7.27       18.11      5.88 o 
  -2  21   6        0.14        1.96      2.62 o 
  -1  21   6       12.76       19.54      3.62 o 
   0  21   6        1.11        3.80      2.16 o 
   1  21   6        2.52        4.52      2.51 o 
   2  21   6        6.23        7.72      2.93 o 
   3  21   6        0.04        0.27      2.37 o 
   4  21   6        7.79       10.35      5.73 o 
  -4  22   6        0.57       -0.26      2.45 o 
  -3  22   6        3.51        7.49      3.31 o 
  -2  22   6        0.01        1.56      2.69 o 
  -1  22   6        5.14        1.60      2.64 o 
   0  22   6        0.10        3.81      4.11 o 
   1  22   6        6.13        1.90      2.80 o 
   2  22   6        0.03        2.60      2.69 o 
  -1  23   6        0.04        2.98      3.77 o 
 -13   1   7        0.70       -0.09      2.44 o 
 -12   1   7        8.44       11.43      2.99 o 
 -11   1   7        0.02       -1.65      1.83 o 
 -10   1   7        0.78        1.51      2.78 o 
  -9   1   7       12.70       11.56      2.23 o 
  -8   1   7       15.52       19.14      5.46 o 
  -7   1   7       22.89       24.18      2.15 o 
  -6   1   7       26.60       24.23      1.51 o 
  -5   1   7      146.99      168.76      3.21 o 
  -4   1   7       53.03       54.80      1.76 o 
  -3   1   7        6.36        4.08      1.67 o 
  -2   1   7      225.37      238.54      7.53 o 
  -1   1   7      110.07      139.16      3.59 o 
   0   1   7        2.85        7.56      1.08 o 
   1   1   7      440.72      459.33      8.65 o 
   2   1   7        6.09        7.24      1.36 o 
   3   1   7       89.87       89.70      1.68 o 
   4   1   7      347.85      342.95      5.62 o 
   5   1   7      111.10      104.75      3.36 o 
   6   1   7      102.38      107.71      3.63 o 
   7   1   7        7.34        6.48      1.86 o 
   8   1   7       72.51       60.38      3.47 o 
   9   1   7        2.59        0.43      2.15 o 
  10   1   7       33.08       25.43      3.42 o 
  11   1   7        2.52        4.83      2.86 o 
 -13   2   7        8.46        8.12      3.10 o 
 -12   2   7       10.73       14.31      3.07 o 
 -11   2   7       43.34       47.31      4.10 o 
 -10   2   7       54.65       57.40      4.12 o 
  -9   2   7       80.44       76.93      4.22 o 
  -8   2   7       13.55        8.44      4.13 o 
  -7   2   7      129.73      115.25      5.16 o 
  -6   2   7      120.97      121.11      3.55 o 
  -5   2   7        0.01        0.12      0.71 o 
  -4   2   7       83.54       96.35      3.55 o 
  -3   2   7       25.59       35.71      3.25 o 
  -2   2   7      469.63      479.29     12.11 o 
  -1   2   7     3876.93     3987.96     41.25 o 
   0   2   7      174.53      191.21      3.89 o 
   1   2   7     1064.35     1167.56     22.87 o 
   2   2   7      168.12      172.98      6.19 o 
   3   2   7      141.55      152.19      2.80 o 
   4   2   7      709.28      714.12      9.53 o 
   5   2   7       11.92       10.19      1.64 o 
   6   2   7       54.39       60.76      3.10 o 
   7   2   7        0.55        1.60      1.18 o 
   8   2   7       34.01       36.15      2.87 o 
   9   2   7       31.75       40.64      3.75 o 
  10   2   7       26.58       31.12      3.59 o 
  11   2   7       18.57       28.21      5.04 o 
 -13   3   7       12.51       11.88      3.55 o 
 -12   3   7       28.43       31.17      4.72 o 
 -11   3   7        3.39        2.56      2.23 o 
 -10   3   7       36.89       39.40      3.52 o 
  -9   3   7       30.71       38.21      3.26 o 
  -8   3   7      313.30      298.51     16.42 o 
  -7   3   7      159.09      179.01      4.93 o 
  -6   3   7      552.29      574.05      8.68 o 
  -5   3   7      816.11      859.50     11.42 o 
  -4   3   7      258.86      250.03      4.00 o 
  -3   3   7      522.76      544.41     10.09 o 
  -2   3   7      315.78      318.81      5.49 o 
  -1   3   7       19.28       20.46      1.00 o 
   0   3   7     1138.43     1182.86     16.57 o 
   1   3   7      114.96       93.29      3.44 o 
   2   3   7      559.08      625.45     10.17 o 
   3   3   7      216.18      200.08      2.95 o 
   4   3   7     1575.31     1569.14     19.79 o 
   5   3   7      438.73      433.02      7.09 o 
   6   3   7      294.29      299.05      5.96 o 
   7   3   7       17.14       10.93      1.57 o 
   8   3   7       16.25       16.52      2.45 o 
   9   3   7       11.81       14.68      2.73 o 
  10   3   7        1.00        6.88      2.84 o 
  11   3   7        3.96       11.63      3.39 o 
 -13   4   7        1.04       -0.46      3.04 o 
 -12   4   7        0.01       -1.21      2.35 o 
 -11   4   7        7.83        4.35      2.48 o 
 -10   4   7       21.73       15.33      3.23 o 
  -9   4   7      111.90       98.32      4.56 o 
  -8   4   7      130.52      101.79      5.10 o 
  -7   4   7        4.67        3.39      2.10 o 
  -6   4   7        0.00        1.33      1.10 o 
  -5   4   7      219.63      228.38      4.74 o 
  -4   4   7      169.99      161.31      3.13 o 
  -3   4   7       13.06       10.25      0.92 o 
  -2   4   7      200.44      168.66      2.71 o 
  -1   4   7      469.85      461.97      6.54 o 
   0   4   7        4.55        5.79      0.87 o 
   1   4   7      111.45      127.33      3.56 o 
   2   4   7       33.25       33.78      2.14 o 
   3   4   7       18.38       24.86      1.15 o 
   4   4   7      214.17      204.74      4.62 o 
   5   4   7       18.54       24.42      2.23 o 
   6   4   7       16.11        8.35      1.55 o 
   7   4   7        1.06       -0.60      1.35 o 
   8   4   7       29.76       32.57      2.94 o 
   9   4   7        0.39        0.83      2.30 o 
  10   4   7        0.33        0.02      2.70 o 
  11   4   7       30.21       55.79      7.89 o 
 -12   5   7        7.86        5.18      2.89 o 
 -11   5   7        8.47        5.72      2.57 o 
 -10   5   7        1.24        5.12      2.37 o 
  -9   5   7       45.66       45.98      4.02 o 
  -8   5   7       20.35       16.02      5.08 o 
  -7   5   7       71.29       63.77      3.84 o 
  -6   5   7      132.35      127.47      3.83 o 
  -5   5   7        2.94        5.07      1.03 o 
  -4   5   7      216.71      245.80      4.53 o 
  -3   5   7        0.97        2.11      0.61 o 
  -2   5   7       51.03       63.93      1.88 o 
  -1   5   7      561.18      561.20      7.92 o 
   0   5   7        1.19        1.22      0.58 o 
   1   5   7        8.03        3.78      1.10 o 
   2   5   7      143.94      135.04      3.51 o 
   3   5   7       38.36       39.51      1.63 o 
   4   5   7      207.61      195.38      4.51 o 
   5   5   7        8.69        5.30      1.70 o 
   6   5   7       18.93       20.75      3.65 o 
   7   5   7       15.43       14.24      3.06 o 
   8   5   7        0.04       -2.56      1.95 o 
   9   5   7        0.23        5.56      4.51 o 
  10   5   7        0.51        3.27      2.74 o 
  11   5   7        8.83       20.33      3.75 o 
 -12   6   7        1.70        0.38      2.52 o 
 -11   6   7        1.78        2.74      2.39 o 
 -10   6   7        1.94        4.97      2.38 o 
  -9   6   7       17.70       20.73      4.73 o 
  -8   6   7        0.01        1.12      1.72 o 
  -7   6   7        6.43        6.82      5.10 o 
  -6   6   7       30.59       21.25      5.16 o 
  -5   6   7       12.42       12.62      2.46 o 
  -4   6   7       27.74       26.43      1.45 o 
  -3   6   7        1.02        2.29      0.69 o 
  -2   6   7       96.28       93.53      2.81 o 
  -1   6   7       21.69       37.80      2.13 o 
   0   6   7      287.69      258.08      5.44 o 
   1   6   7      152.04      153.86      5.29 o 
   2   6   7      158.30      182.38      3.81 o 
   3   6   7      997.87     1033.23     13.22 o 
   4   6   7      514.01      501.46     10.20 o 
   5   6   7      148.05      138.84      4.77 o 
   6   6   7       13.65       19.08      3.01 o 
   7   6   7        1.05        2.85      1.65 o 
   8   6   7        0.13        1.87      2.05 o 
   9   6   7        2.31        3.15      2.49 o 
  10   6   7        2.45        3.71      2.66 o 
 -12   7   7        2.04        3.28      2.91 o 
 -11   7   7        2.36        2.73      3.26 o 
 -10   7   7        1.10        0.33      2.21 o 
  -9   7   7        2.96        0.60      2.08 o 
  -8   7   7        5.81        7.13      2.19 o 
  -7   7   7        0.07       -0.12      1.12 o 
  -6   7   7      178.31      153.87      5.38 o 
  -5   7   7       55.33       57.08      4.39 o 
  -4   7   7      162.80      150.57      4.60 o 
  -3   7   7      155.04      155.76      5.11 o 
  -2   7   7      101.93       92.36      5.08 o 
  -1   7   7       24.77       33.13      2.23 o 
   0   7   7       74.83       81.54      3.06 o 
   1   7   7       16.71       20.25      3.27 o 
   2   7   7      190.81      201.59      4.45 o 
   3   7   7      144.14      144.49      4.52 o 
   4   7   7      312.93      317.78      7.77 o 
   5   7   7        1.57        0.33      2.14 o 
   6   7   7       51.29       51.34      5.89 o 
   7   7   7        4.42        3.24      1.77 o 
   8   7   7       16.31       12.78      4.53 o 
   9   7   7        2.89        2.10      2.48 o 
  10   7   7        0.01        0.83      3.47 o 
 -12   8   7        6.94        7.99      3.28 o 
 -11   8   7       31.52       39.20      4.99 o 
 -10   8   7        1.11        1.52      2.30 o 
  -9   8   7      181.06      210.09     13.19 o 
  -8   8   7        1.72        1.89      2.01 o 
  -7   8   7        0.34        3.61      1.92 o 
  -6   8   7      214.34      205.10      6.51 o 
  -5   8   7      584.58      549.27     11.65 o 
  -4   8   7      327.39      291.68      7.41 o 
  -3   8   7      166.03      181.17      4.93 o 
  -2   8   7       44.32       45.16      2.48 o 
  -1   8   7      451.26      429.81      8.91 o 
   0   8   7      223.97      226.02      6.45 o 
   1   8   7       59.66       66.60      2.11 o 
   2   8   7      987.55      939.58     17.02 o 
   3   8   7       21.24       17.21      2.14 o 
   4   8   7      361.47      371.97      8.69 o 
   5   8   7        9.16       13.67      3.94 o 
   6   8   7       14.12       11.98      2.71 o 
   7   8   7       12.36       15.70      2.58 o 
   8   8   7        0.07        0.43      2.10 o 
   9   8   7       17.93       12.80      3.07 o 
  10   8   7       25.33       33.37      4.28 o 
 -12   9   7        9.55       10.42      3.56 o 
 -11   9   7        8.02        6.93      3.04 o 
 -10   9   7       13.05       18.84      3.91 o 
  -9   9   7      110.23      106.98      6.86 o 
  -8   9   7       27.43       28.18      3.67 o 
  -7   9   7      562.65      549.99     12.79 o 
  -6   9   7       55.30       57.25      5.53 o 
  -5   9   7     1528.43     1328.74    150.90 o 
  -4   9   7       50.02       35.82      4.88 o 
  -3   9   7     1002.28      986.47     18.60 o 
  -2   9   7       22.17       34.65      3.86 o 
  -1   9   7       59.46       55.74      4.40 o 
   0   9   7       38.16       36.38      5.35 o 
   1   9   7       64.21       56.97      3.66 o 
   2   9   7       68.93       62.27      3.63 o 
   3   9   7      102.35      118.65      4.36 o 
   4   9   7      103.57      101.41      4.67 o 
   5   9   7      254.00      266.02     19.91 o 
   6   9   7      132.05      132.72      7.02 o 
   7   9   7        3.34        2.87      2.70 o 
   8   9   7       78.45       84.78      5.33 o 
   9   9   7        1.86        5.21      2.61 o 
  10   9   7       10.18       11.47      3.37 o 
 -11  10   7        8.28        4.36      3.80 o 
 -10  10   7       66.94       60.65      6.20 o 
  -9  10   7       26.61       27.20      4.20 o 
  -8  10   7      131.79      149.94      9.04 o 
  -7  10   7        2.17        1.12      1.99 o 
  -6  10   7       49.05       42.40     11.29 o 
  -5  10   7      112.87      123.96      5.28 o 
  -4  10   7      193.80      211.14      8.74 o 
  -3  10   7       11.00       10.17      2.09 o 
  -2  10   7      383.02      382.83     10.62 o 
  -1  10   7       11.54        7.00      1.97 o 
   0  10   7      392.57      399.02      7.46 o 
   1  10   7       14.98       12.28      1.77 o 
   2  10   7       37.02       41.30      3.36 o 
   3  10   7      296.29      303.14      7.39 o 
   4  10   7        1.09        1.70      1.91 o 
   5  10   7        2.97        1.10      1.70 o 
   6  10   7       17.67       18.44      2.97 o 
   7  10   7        7.23        6.98      3.02 o 
   8  10   7        8.70        6.78      2.82 o 
   9  10   7        3.12        8.42      2.85 o 
  10  10   7        0.81        1.43      2.51 o 
 -11  11   7        3.10        4.15      3.92 o 
 -10  11   7       25.64       35.68      4.56 o 
  -9  11   7        0.00        1.38      3.27 o 
  -8  11   7        5.66        1.53      1.88 o 
  -7  11   7        3.19        4.29      2.95 o 
  -6  11   7        6.73        9.08      2.53 o 
  -5  11   7       20.18       31.98      3.39 o 
  -4  11   7        2.55       -2.31      2.13 o 
  -3  11   7        2.71        8.12      2.21 o 
  -2  11   7      461.30      449.40     10.79 o 
  -1  11   7       36.29       39.98      3.72 o 
   0  11   7     1121.90     1072.32     16.63 o 
   1  11   7       82.12       66.15      3.41 o 
   2  11   7      149.50      167.72      4.29 o 
   3  11   7       62.03       62.31      3.79 o 
   4  11   7       53.45       59.50      4.06 o 
   5  11   7        0.01        0.82      1.54 o 
   6  11   7       14.31       26.27      3.41 o 
   7  11   7        1.52        3.92      3.04 o 
   8  11   7       27.93       34.94      4.78 o 
   9  11   7        0.34        0.60      2.82 o 
 -11  12   7       12.92       12.15      4.57 o 
 -10  12   7       39.84       51.83      7.61 o 
  -9  12   7       43.85       50.36      5.12 o 
  -8  12   7      110.34      107.38      7.26 o 
  -7  12   7       43.59       49.21      4.49 o 
  -6  12   7        2.40        8.23      2.49 o 
  -5  12   7        2.75        8.30      2.53 o 
  -4  12   7        6.91       -1.46      1.86 o 
  -3  12   7      100.51       89.97      4.95 o 
  -2  12   7      264.37      225.82     12.84 o 
  -1  12   7        0.75       -1.18      1.24 o 
   0  12   7     1385.18     1254.58     19.28 o 
   1  12   7        0.14        2.09      1.64 o 
   2  12   7      336.40      337.48      6.92 o 
   3  12   7       45.57       48.68      3.46 o 
   4  12   7        1.52        0.61      2.02 o 
   5  12   7        5.12        1.73      2.06 o 
   6  12   7        0.31        2.11      3.62 o 
   7  12   7        1.22        4.99      3.00 o 
   8  12   7       39.50       49.45      4.76 o 
   9  12   7        0.83        0.68      2.76 o 
 -11  13   7        0.56       -2.09      2.96 o 
 -10  13   7        0.68        2.58      3.26 o 
  -9  13   7        2.28        2.89      2.66 o 
  -8  13   7       10.15        8.74      2.88 o 
  -7  13   7       14.77       16.49      3.81 o 
  -6  13   7      107.92      109.98      5.88 o 
  -5  13   7        3.16        3.18      2.24 o 
  -4  13   7       27.26       38.29      3.93 o 
  -3  13   7      136.35      120.75      5.67 o 
  -2  13   7        1.00        4.26      2.23 o 
  -1  13   7       66.96       49.16      2.91 o 
   0  13   7        0.15        3.55      1.57 o 
   1  13   7        2.14       -0.19      1.50 o 
   2  13   7       37.87       31.94      2.46 o 
   3  13   7       10.87       11.97      2.34 o 
   4  13   7        8.79        7.48      2.27 o 
   5  13   7       25.60       21.77      3.21 o 
   6  13   7        1.45        5.76      2.37 o 
   7  13   7       19.25       14.65      3.06 o 
   8  13   7        0.66        0.66      4.50 o 
   9  13   7       18.77       18.83      4.48 o 
 -10  14   7        0.57       -0.35      2.65 o 
  -9  14   7        9.57       14.74      3.55 o 
  -8  14   7       26.39       24.87      4.08 o 
  -7  14   7       15.45       21.23      4.05 o 
  -6  14   7        0.39        0.18      2.18 o 
  -5  14   7       24.42       16.53      3.12 o 
  -4  14   7        7.99        8.85      2.59 o 
  -3  14   7        7.31        9.03      2.48 o 
  -2  14   7       41.69       42.80      2.65 o 
  -1  14   7        0.17       -0.12      2.09 o 
   0  14   7        2.22        7.23      1.82 o 
   1  14   7       22.42       29.57      3.33 o 
   2  14   7        8.28       16.84      2.17 o 
   3  14   7        5.97        4.89      2.16 o 
   4  14   7       12.69       15.63      2.54 o 
   5  14   7        0.80        1.91      3.41 o 
   6  14   7        4.76        4.91      2.90 o 
   7  14   7       15.57       16.87      3.08 o 
   8  14   7       32.08       32.96      4.08 o 
 -10  15   7        1.10        3.44      3.12 o 
  -9  15   7        0.79        2.96      2.98 o 
  -8  15   7        2.97        0.92      2.90 o 
  -7  15   7        7.33       12.45      3.26 o 
  -6  15   7       16.47       25.51      3.96 o 
  -5  15   7       30.78       31.33      4.00 o 
  -4  15   7        3.41        6.80      3.63 o 
  -3  15   7       69.86       86.36      5.90 o 
  -2  15   7        0.05        0.50      1.39 o 
  -1  15   7       34.46       42.81      3.17 o 
   0  15   7       33.15       32.91      3.03 o 
   1  15   7        0.36       -0.13      1.72 o 
   2  15   7        0.54        2.09      1.76 o 
   3  15   7       26.20       25.45      3.08 o 
   4  15   7        7.94        9.52      2.44 o 
   5  15   7        7.84        2.63      2.03 o 
   6  15   7       16.32       10.84      3.09 o 
   7  15   7        1.55        9.25      3.05 o 
   8  15   7       13.27        8.41      3.07 o 
  -9  16   7        0.06        3.48      3.14 o 
  -8  16   7        0.08        1.25      2.81 o 
  -7  16   7        1.00        2.82      2.46 o 
  -6  16   7        0.01        1.19      2.72 o 
  -5  16   7       13.53       18.23      3.52 o 
  -4  16   7        5.96        6.91      2.75 o 
  -3  16   7       18.12       14.15      1.92 o 
  -2  16   7        2.22        3.86      1.75 o 
  -1  16   7        0.38        2.16      1.74 o 
   0  16   7       46.83       43.09      3.48 o 
   1  16   7        9.31        8.61      2.19 o 
   2  16   7        1.62        1.36      1.88 o 
   3  16   7       23.62       23.41      3.38 o 
   4  16   7        0.06        1.22      2.34 o 
   5  16   7        1.19        1.78      2.03 o 
   6  16   7        1.08        0.54      2.58 o 
   7  16   7        4.36       10.87      3.79 o 
  -9  17   7        5.39        2.40      3.12 o 
  -8  17   7        2.05        3.67      3.00 o 
  -7  17   7        0.48        0.58      2.68 o 
  -6  17   7        0.02        0.45      2.50 o 
  -5  17   7        6.61        8.82      4.11 o 
  -4  17   7        0.53        1.40      2.49 o 
  -3  17   7       15.29       17.48      2.28 o 
  -2  17   7        4.55        7.11      1.92 o 
  -1  17   7        0.88        0.63      1.80 o 
   0  17   7       36.44       56.64      8.18 o 
   1  17   7        0.36       -1.73      2.36 o 
   2  17   7        0.27        3.57      1.88 o 
   3  17   7        0.64        2.21      3.37 o 
   4  17   7        1.71        4.41      2.62 o 
   5  17   7        3.12        3.35      2.12 o 
   6  17   7        1.16       -1.01      3.29 o 
   7  17   7        4.91        4.79      7.03 o 
  -8  18   7       14.45       16.93      9.44 o 
  -7  18   7        0.54        5.21      3.06 o 
  -6  18   7        1.98        3.51      2.82 o 
  -5  18   7        0.65        0.04      2.67 o 
  -4  18   7        1.29       -0.90      2.53 o 
  -3  18   7        0.91       -0.36      2.13 o 
  -2  18   7        1.69        4.24      1.98 o 
  -1  18   7       20.68       19.05      2.74 o 
   0  18   7        0.01        2.39      2.06 o 
   1  18   7       30.32       32.98      5.36 o 
   2  18   7        5.35        5.61      4.49 o 
   3  18   7        0.96        1.37      2.51 o 
   4  18   7       12.70       21.98      4.35 o 
   5  18   7        3.21        5.92      2.98 o 
   6  18   7        5.99        3.77      2.97 o 
  -7  19   7        5.96        8.67      3.79 o 
  -6  19   7        3.24        6.50      3.67 o 
  -5  19   7       16.45       21.49      4.25 o 
  -4  19   7        1.52        3.61      3.01 o 
  -3  19   7       15.21       21.72      2.72 o 
  -2  19   7       12.46       19.00      5.14 o 
  -1  19   7        3.02        3.55      2.43 o 
   0  19   7        6.75       12.40      2.66 o 
   1  19   7        0.68        3.23      3.74 o 
   2  19   7        0.01        4.65      2.76 o 
   3  19   7        9.46       10.63      3.09 o 
   4  19   7        1.00        2.57      2.67 o 
   5  19   7        6.81        6.46      3.10 o 
  -6  20   7        0.00        1.24      3.18 o 
  -5  20   7        0.35        3.36      4.10 o 
  -4  20   7        4.76        3.84      3.29 o 
  -3  20   7        0.26        0.40      2.66 o 
  -2  20   7        8.67        8.48      2.51 o 
  -1  20   7        9.43        6.44      3.84 o 
   0  20   7        6.33        8.43      2.96 o 
   1  20   7        6.40        6.62      4.14 o 
   2  20   7        1.10        0.22      3.06 o 
   3  20   7        6.13       13.07      4.64 o 
   4  20   7        0.68       -0.14      4.08 o 
  -5  21   7        1.40        6.64      6.21 o 
  -4  21   7        0.41        8.48      5.58 o 
  -3  21   7        0.86        1.10      2.29 o 
  -2  21   7        0.21        2.61      3.72 o 
  -1  21   7        0.45        0.94      2.54 o 
   0  21   7        1.55        4.69      2.73 o 
   1  21   7        0.57        2.93      3.26 o 
   2  21   7        0.81        4.65      4.11 o 
   3  21   7        2.43        4.06      2.86 o 
  -3  22   7        1.55        2.59      2.36 o 
  -2  22   7        1.54        6.61      2.75 o 
  -1  22   7        0.01        0.12      2.54 o 
   0  22   7        0.03        3.34      2.87 o 
   1  22   7        1.53        2.88      6.64 o 
 -13   0   8        1.95        3.55      3.88 o 
 -12   0   8       40.57       46.11      7.02 o 
 -11   0   8       35.49       43.25      5.50 o 
 -10   0   8        0.04       -0.80      2.30 o 
  -9   0   8      114.18      105.46      6.30 o 
  -8   0   8       19.60       18.43      4.50 o 
  -7   0   8        0.21        2.56      3.25 o 
  -6   0   8        3.40        3.84      1.61 o 
  -5   0   8      217.72      185.51      4.85 o 
  -4   0   8        0.47        1.41      2.79 o 
  -3   0   8      437.61      494.07     18.39 o 
  -2   0   8      568.38      488.11     18.14 o 
  -1   0   8     2249.62     2396.26     44.65 o 
   0   0   8      278.24      205.78      6.26 o 
   1   0   8      987.83     1009.37     28.84 o 
   2   0   8      836.41      877.80     27.27 o 
   3   0   8      569.81      496.31     19.04 o 
   4   0   8      143.56      142.07     15.78 o 
   5   0   8        9.75        8.98      3.74 o 
   6   0   8       13.01       18.64      3.55 o 
   7   0   8       94.14       97.96      6.60 o 
   8   0   8        5.44       10.49      4.68 o 
   9   0   8       35.40       40.22      5.72 o 
  10   0   8       71.53       60.71     26.19 o 
 -13   1   8        7.75        3.66      3.00 o 
 -12   1   8       12.28       15.31      3.09 o 
 -11   1   8        1.92        3.48      1.99 o 
 -10   1   8        5.59        2.47      2.13 o 
  -9   1   8        2.67        1.16      1.45 o 
  -8   1   8      273.91      269.89      6.59 o 
  -7   1   8      294.53      316.66      6.81 o 
  -6   1   8      350.14      373.39      5.86 o 
  -5   1   8      474.91      461.22      6.88 o 
  -4   1   8      692.24      711.44     17.56 o 
  -3   1   8      276.66      270.89      8.67 o 
  -2   1   8       23.04       20.15      2.89 o 
  -1   1   8      704.05      715.29     10.59 o 
   0   1   8       72.94       94.55      2.68 o 
   1   1   8      356.50      396.74      8.03 o 
   2   1   8        6.47       -0.09      2.12 o 
   3   1   8      602.66      609.89     15.44 o 
   4   1   8      440.31      411.37      7.28 o 
   5   1   8      323.68      327.10      6.96 o 
   6   1   8      104.06      105.82      5.25 o 
   7   1   8      136.88      122.78      4.88 o 
   8   1   8        3.25       10.51      2.45 o 
   9   1   8       19.34       19.93      3.05 o 
  10   1   8        2.73        4.63      2.33 o 
 -13   2   8        0.00       -1.75      2.67 o 
 -12   2   8       14.17       12.71      3.30 o 
 -11   2   8        1.03       -1.70      2.47 o 
 -10   2   8       12.94       10.68      2.33 o 
  -9   2   8       12.80        9.68      2.46 o 
  -8   2   8        2.30        1.32      1.28 o 
  -7   2   8        4.67        3.79      1.42 o 
  -6   2   8        0.01       -1.34      0.87 o 
  -5   2   8       47.29       37.19      1.60 o 
  -4   2   8       11.79        5.57      1.14 o 
  -3   2   8        0.12       -2.59      1.29 o 
  -2   2   8      381.57      424.62      7.54 o 
  -1   2   8       21.06       21.50      1.03 o 
   0   2   8       55.47       45.81      2.91 o 
   1   2   8       25.42       29.64      2.32 o 
   2   2   8       62.43       73.10      6.07 o 
   3   2   8       23.05       18.17      4.38 o 
   4   2   8        0.06       -2.01      1.09 o 
   5   2   8        0.67       -0.35      1.49 o 
   6   2   8       25.26       23.01      2.50 o 
   7   2   8       19.85       21.15      2.71 o 
   8   2   8       11.56        5.59      2.05 o 
   9   2   8        1.47        0.88      2.15 o 
  10   2   8        0.88        1.49      2.12 o 
 -12   3   8       11.55       13.11      4.09 o 
 -11   3   8        0.53       -0.72      2.02 o 
 -10   3   8        0.12        1.68      1.92 o 
  -9   3   8        0.00        0.47      1.77 o 
  -8   3   8        0.27        0.68      1.15 o 
  -7   3   8       21.22       24.57      2.54 o 
  -6   3   8       14.08       16.83      1.50 o 
  -5   3   8       31.54       35.57      1.97 o 
  -4   3   8      107.69      109.29      3.67 o 
  -3   3   8      162.80      165.07      9.64 o 
  -2   3   8       21.50       20.90      1.98 o 
  -1   3   8      709.35      724.83      9.40 o 
   0   3   8       45.22       47.28      2.37 o 
   1   3   8        4.63        8.42      2.01 o 
   2   3   8        0.75       -1.21      1.81 o 
   3   3   8       63.50       57.06      6.69 o 
   4   3   8        5.96        6.40      1.71 o 
   5   3   8       25.10       20.76      3.83 o 
   6   3   8        5.76       16.57      2.50 o 
   7   3   8        2.88        3.60      1.98 o 
   8   3   8       24.81       28.07      2.91 o 
   9   3   8        0.12       -0.34      2.45 o 
  10   3   8        2.15        3.45      3.03 o 
 -12   4   8       17.71       12.48      3.40 o 
 -11   4   8        7.22        3.68      2.30 o 
 -10   4   8       38.79       40.11      4.08 o 
  -9   4   8       77.56       79.03      6.68 o 
  -8   4   8       44.27       47.67      4.23 o 
  -7   4   8       65.22       62.05      3.04 o 
  -6   4   8       22.37       23.13      2.01 o 
  -5   4   8       14.71       14.23      1.29 o 
  -4   4   8        9.69       16.21      1.10 o 
  -3   4   8      246.97      249.95      3.61 o 
  -2   4   8      465.56      495.00      6.26 o 
  -1   4   8        5.91        5.40      0.95 o 
   0   4   8      475.45      536.92      8.97 o 
   1   4   8      189.89      198.47      5.65 o 
   2   4   8       57.87       63.66      6.79 o 
   3   4   8      248.67      227.43     12.15 o 
   4   4   8       45.16       42.68      2.53 o 
   5   4   8        6.31        7.62      2.02 o 
   6   4   8        0.44        1.92      1.65 o 
   7   4   8        0.53       -1.11      1.69 o 
   8   4   8       30.33       36.28      3.47 o 
   9   4   8        0.00       -1.08      2.58 o 
  10   4   8       17.01       18.63      3.52 o 
 -12   5   8        0.89        0.83      2.56 o 
 -11   5   8        0.05        2.61      3.23 o 
 -10   5   8        1.01        0.93      3.00 o 
  -9   5   8        3.95        1.28      1.17 o 
  -8   5   8       89.33       86.04      5.56 o 
  -7   5   8       94.06      101.72      4.30 o 
  -6   5   8        0.21       -2.05      1.41 o 
  -5   5   8      690.39      699.81      9.86 o 
  -4   5   8        0.07        0.63      0.72 o 
  -3   5   8     1096.19     1099.96     12.62 o 
  -2   5   8        9.70        5.12      0.83 o 
  -1   5   8        2.93        5.79      2.41 o 
   0   5   8       45.36       46.24      2.64 o 
   1   5   8       30.79       30.30      3.44 o 
   2   5   8        2.14        1.41      2.71 o 
   3   5   8      857.23      864.21     14.16 o 
   4   5   8       19.26       21.50      2.03 o 
   5   5   8      494.87      528.64     14.90 o 
   6   5   8        2.27        3.37      1.81 o 
   7   5   8       25.18       33.65      3.20 o 
   8   5   8       17.13       20.99      3.30 o 
   9   5   8        3.96        4.00      2.42 o 
  10   5   8        0.03        2.76      2.76 o 
 -12   6   8       11.80       14.21      3.54 o 
 -11   6   8        1.99        1.73      2.27 o 
 -10   6   8        0.04        0.68      1.96 o 
  -9   6   8       27.75       25.14      5.42 o 
  -8   6   8       21.59       21.80      2.64 o 
  -7   6   8       10.36        5.79      1.67 o 
  -6   6   8       33.19       37.47      3.45 o 
  -5   6   8       20.26       20.70      2.16 o 
  -4   6   8       32.72       33.42      2.47 o 
  -3   6   8      198.07      185.60      4.00 o 
  -2   6   8      250.91      243.31      4.45 o 
  -1   6   8      216.67      208.44      4.18 o 
   0   6   8       71.19       81.81      3.02 o 
   1   6   8       97.93      100.09      5.48 o 
   2   6   8      165.90      177.38     10.23 o 
   3   6   8      893.90      884.50     22.34 o 
   4   6   8      122.77      138.21      4.47 o 
   5   6   8      166.32      165.90      5.72 o 
   6   6   8       22.47       14.51      2.60 o 
   7   6   8        5.45       14.38      2.42 o 
   8   6   8        1.38        0.67      2.71 o 
   9   6   8        2.64        3.10      2.23 o 
  10   6   8       12.25       15.41      3.53 o 
 -12   7   8       31.76       35.81      4.83 o 
 -11   7   8        1.28       -1.20      2.40 o 
 -10   7   8       15.03       15.52      3.35 o 
  -9   7   8        1.58        0.61      2.03 o 
  -8   7   8      118.30      123.56      5.47 o 
  -7   7   8       36.09       37.76      4.41 o 
  -6   7   8      452.42      462.02     14.86 o 
  -5   7   8       49.98       48.89      3.21 o 
  -4   7   8     1220.96     1272.89     18.50 o 
  -3   7   8        7.60       11.25      1.42 o 
  -2   7   8       36.58       28.55      1.95 o 
  -1   7   8       60.26       65.13      3.13 o 
   0   7   8      133.19      128.03      5.27 o 
   1   7   8        5.42        8.50      7.12 o 
   2   7   8      150.13      163.80     10.15 o 
   3   7   8        0.79       -1.16      4.57 o 
   4   7   8      930.21      964.99     16.65 o 
   5   7   8        5.42        1.72      2.20 o 
   6   7   8      140.97      109.35      5.13 o 
   7   7   8       34.99       46.97      5.00 o 
   8   7   8        6.63        9.14      3.28 o 
   9   7   8        3.09        1.33      2.38 o 
  10   7   8        4.56        5.56      3.03 o 
 -12   8   8        0.70       -1.29      4.46 o 
 -11   8   8        1.95        3.98      3.14 o 
 -10   8   8        0.00       -0.16      2.05 o 
  -9   8   8        1.45        4.18      3.04 o 
  -8   8   8        0.55       -1.84      2.45 o 
  -7   8   8       23.26       18.76      3.15 o 
  -6   8   8      142.30      152.26      6.71 o 
  -5   8   8      551.05      559.41     14.85 o 
  -4   8   8      679.51      683.47     17.67 o 
  -3   8   8      479.26      473.91     12.81 o 
  -2   8   8       38.26       26.67      5.56 o 
  -1   8   8        1.43        1.68      1.16 o 
   0   8   8       48.85       47.42      4.49 o 
   1   8   8       17.05       15.35      3.15 o 
   2   8   8        3.53        3.65      3.49 o 
   3   8   8      488.41      502.23     12.64 o 
   4   8   8      118.94      133.10      4.42 o 
   5   8   8       36.25       38.72      3.26 o 
   6   8   8        5.83        3.67      2.17 o 
   7   8   8        2.81        3.25      2.29 o 
   8   8   8        0.09        1.98      2.93 o 
   9   8   8        1.38        2.55      2.48 o 
  10   8   8        0.17       -1.49      3.13 o 
 -12   9   8       20.83       20.04      5.18 o 
 -11   9   8        2.68        6.32      4.75 o 
 -10   9   8       14.16       14.87      3.24 o 
  -9   9   8        3.48        2.81      2.34 o 
  -8   9   8       55.81       60.85      5.33 o 
  -7   9   8       35.01       42.71      5.11 o 
  -6   9   8        1.84        1.68      1.55 o 
  -5   9   8      128.42      141.58      5.33 o 
  -4   9   8      500.29      475.03     10.64 o 
  -3   9   8       38.24       33.84      4.28 o 
  -2   9   8       79.13       85.11      5.94 o 
  -1   9   8      361.38      360.18     11.45 o 
   0   9   8        4.83        5.19      1.82 o 
   1   9   8        0.15       -2.01      1.96 o 
   2   9   8       11.86        7.32      1.63 o 
   3   9   8        0.67       -3.27      1.63 o 
   4   9   8        9.87       15.16      2.12 o 
   5   9   8        2.39        0.91      1.88 o 
   6   9   8        2.25        1.81      2.11 o 
   7   9   8       19.97       28.57      4.38 o 
   8   9   8        0.15       -1.29      2.89 o 
   9   9   8        6.30        2.75      2.46 o 
 -11  10   8       27.49       28.31      4.29 o 
 -10  10   8       85.22       95.47      6.61 o 
  -9  10   8        0.06       -1.55      2.20 o 
  -8  10   8      280.85      312.25      9.56 o 
  -7  10   8        1.06        5.83      2.18 o 
  -6  10   8        0.04        0.24      1.69 o 
  -5  10   8       60.59       67.53      4.54 o 
  -4  10   8      108.18      103.80      4.71 o 
  -3  10   8        2.69        1.65      1.59 o 
  -2  10   8       31.17       28.43      3.99 o 
  -1  10   8      551.03      530.95     12.00 o 
   0  10   8        4.22        7.49      2.23 o 
   1  10   8      217.94      194.88      9.70 o 
   2  10   8      265.83      264.89      7.01 o 
   3  10   8       10.67       16.69      2.87 o 
   4  10   8       92.65       87.29      3.94 o 
   5  10   8       11.37       15.12      2.48 o 
   6  10   8        7.81        1.85      3.41 o 
   7  10   8       15.09        9.76      3.61 o 
   8  10   8       50.14       57.40      5.68 o 
   9  10   8        1.07        2.90      2.65 o 
 -11  11   8       11.68       14.19      3.78 o 
 -10  11   8        0.43        1.10      2.52 o 
  -9  11   8       11.93        5.44      3.16 o 
  -8  11   8       35.95       34.17      4.03 o 
  -7  11   8       39.12       28.53      8.13 o 
  -6  11   8      214.76      204.50     14.75 o 
  -5  11   8       38.45       18.00      5.25 o 
  -4  11   8      393.47      375.11     12.52 o 
  -3  11   8      157.51      180.90      9.30 o 
  -2  11   8      272.72      245.83      7.57 o 
  -1  11   8       27.23       46.79      5.50 o 
   0  11   8       33.34       32.14      5.20 o 
   1  11   8       23.45       44.84      4.50 o 
   2  11   8       85.74      103.05      4.58 o 
   3  11   8      132.46      119.65      5.91 o 
   4  11   8       81.76       80.65      3.95 o 
   5  11   8       24.06       32.03      3.29 o 
   6  11   8      130.83      123.14      5.73 o 
   7  11   8        1.65        3.24      2.93 o 
   8  11   8       51.69       68.17     10.14 o 
   9  11   8        0.24        0.83      2.64 o 
 -11  12   8        0.10        0.76      2.98 o 
 -10  12   8        7.36        2.53      2.82 o 
  -9  12   8        0.20        1.79      2.43 o 
  -8  12   8        9.46        7.04      3.29 o 
  -7  12   8        3.31        1.44      2.26 o 
  -6  12   8       26.02       22.86      3.13 o 
  -5  12   8        0.77       -0.82      1.70 o 
  -4  12   8       20.40       13.05      2.65 o 
  -3  12   8       84.59       90.97      5.15 o 
  -2  12   8       19.25        8.15      2.41 o 
  -1  12   8      640.05      661.53     14.71 o 
   0  12   8      360.97      347.95      9.83 o 
   1  12   8      275.31      265.60      6.97 o 
   2  12   8        0.01       -0.93      1.59 o 
   3  12   8       34.05       36.66      4.01 o 
   4  12   8        9.84       10.44      2.15 o 
   5  12   8        2.56       -0.37      2.17 o 
   6  12   8        1.47        2.91      5.42 o 
   7  12   8        0.50        0.31      2.94 o 
   8  12   8        0.76       -1.34      3.08 o 
 -10  13   8       21.13       27.01      8.11 o 
  -9  13   8        6.73        7.16      2.99 o 
  -8  13   8        1.25        2.76      2.52 o 
  -7  13   8        0.82        2.86      2.88 o 
  -6  13   8        1.22       -1.50      1.93 o 
  -5  13   8       22.12       19.47      4.57 o 
  -4  13   8       13.18        9.44      2.48 o 
  -3  13   8       16.00       12.20      2.69 o 
  -2  13   8       47.83       37.25      3.87 o 
  -1  13   8       16.07        5.60      2.29 o 
   0  13   8       83.15       66.53      5.06 o 
   1  13   8        1.75       -2.81      1.40 o 
   2  13   8        0.03       -0.33      1.70 o 
   3  13   8        8.05       10.19      2.78 o 
   4  13   8        8.11       11.40      3.45 o 
   5  13   8        0.44       -1.13      1.92 o 
   6  13   8        3.42       -1.61      3.08 o 
   7  13   8        4.79        3.50      3.02 o 
   8  13   8        0.03        1.12      3.17 o 
 -10  14   8        2.99        3.32      5.47 o 
  -9  14   8       20.48       20.56      4.08 o 
  -8  14   8        6.37        9.24      5.20 o 
  -7  14   8       12.69        9.29      2.80 o 
  -6  14   8        1.50       -1.43      2.88 o 
  -5  14   8        0.23        1.45      2.06 o 
  -4  14   8        0.20       -0.15      2.13 o 
  -3  14   8        0.28        0.22      2.92 o 
  -2  14   8        5.90        4.73      2.40 o 
  -1  14   8        3.10        1.04      3.51 o 
   0  14   8        5.54        3.90      1.43 o 
   1  14   8        2.17       -1.22      1.56 o 
   2  14   8        2.89        4.82      3.08 o 
   3  14   8        0.08       -0.70      2.20 o 
   4  14   8        8.64       11.68      2.30 o 
   5  14   8        1.11        4.11      2.60 o 
   6  14   8        1.42        0.70      2.75 o 
   7  14   8        7.81       16.07      3.54 o 
   8  14   8        6.37       13.56      3.81 o 
  -9  15   8       23.67       36.09      4.81 o 
  -8  15   8        7.24        6.01      3.03 o 
  -7  15   8        0.17        2.49      2.48 o 
  -6  15   8        2.55        9.50      3.73 o 
  -5  15   8        1.75       -0.98      2.21 o 
  -4  15   8        2.68        4.35      2.46 o 
  -3  15   8        9.72       24.40      4.75 o 
  -2  15   8        0.19        0.79      2.21 o 
  -1  15   8      122.65      117.34      6.17 o 
   0  15   8        7.59        5.50      1.65 o 
   1  15   8       18.07       20.23      2.83 o 
   2  15   8        0.96        0.31      2.60 o 
   3  15   8        3.79        0.89      2.91 o 
   4  15   8        0.53        0.16      2.55 o 
   5  15   8        5.21       10.26      2.98 o 
   6  15   8        0.89        4.65      5.17 o 
   7  15   8        2.70        9.69      3.38 o 
  -9  16   8        0.63       -1.10      2.96 o 
  -8  16   8       25.23       26.60      5.21 o 
  -7  16   8        0.58        2.32      2.90 o 
  -6  16   8        5.71        8.63      2.98 o 
  -5  16   8        0.23       -0.32      2.32 o 
  -4  16   8        1.69        2.52      2.34 o 
  -3  16   8       11.65        9.05      2.87 o 
  -2  16   8        2.98        0.81      2.67 o 
  -1  16   8       39.68       39.90      2.52 o 
   0  16   8       29.20       35.49      2.96 o 
   1  16   8       16.58       27.14      3.22 o 
   2  16   8       10.11       18.88      3.33 o 
   3  16   8       11.84       12.88      3.43 o 
   4  16   8        0.08        4.17      2.35 o 
   5  16   8        0.02        3.68      2.70 o 
   6  16   8        3.82        6.40      3.22 o 
   7  16   8        4.20        4.22      5.15 o 
  -8  17   8        1.49        5.58      3.14 o 
  -7  17   8        7.52        6.00      3.16 o 
  -6  17   8        4.21        2.75      2.78 o 
  -5  17   8        3.31        7.15      2.90 o 
  -4  17   8       20.15       23.32      3.92 o 
  -3  17   8        0.53        1.68      2.48 o 
  -2  17   8       29.54       33.49      5.43 o 
  -1  17   8        0.42        2.26      1.57 o 
   0  17   8        0.15        3.21      1.85 o 
   1  17   8        1.48        3.43      2.31 o 
   2  17   8        1.07        4.17      2.47 o 
   3  17   8       17.45       18.39      4.51 o 
   4  17   8        0.51        1.97      2.23 o 
   5  17   8        3.72        3.68      2.75 o 
   6  17   8        5.80        9.89      3.34 o 
  -7  18   8        1.43        0.41      5.61 o 
  -6  18   8        0.00        0.33      2.74 o 
  -5  18   8        3.33        1.96      2.61 o 
  -4  18   8        3.57       -0.24      2.60 o 
  -3  18   8       15.79        9.10      3.27 o 
  -2  18   8        3.01        1.10      2.71 o 
  -1  18   8        3.40        2.95      1.72 o 
   0  18   8        9.11        9.48      2.31 o 
   1  18   8        1.10        1.13      2.58 o 
   2  18   8        4.73        5.92      4.01 o 
   3  18   8        2.64        7.63      3.83 o 
   4  18   8        1.02        1.19      3.60 o 
   5  18   8        0.07        4.43      2.79 o 
  -7  19   8        0.00       -1.13      2.75 o 
  -6  19   8        7.99        5.92      4.59 o 
  -5  19   8       12.27        5.97      3.29 o 
  -4  19   8       23.57       23.23      4.28 o 
  -3  19   8        3.74        1.29      2.91 o 
  -2  19   8        2.07        0.44      2.87 o 
  -1  19   8        2.84        4.63      1.91 o 
   0  19   8        0.34        1.19      2.03 o 
   1  19   8        0.05        0.15      4.73 o 
   2  19   8        0.61        1.59      5.22 o 
   3  19   8        2.05        2.98      3.79 o 
   4  19   8        0.00        1.91      3.83 o 
  -5  20   8        0.02       -0.84      2.93 o 
  -4  20   8        0.21        5.54      3.21 o 
  -3  20   8        1.69        3.77      3.19 o 
  -2  20   8        0.35        3.27      3.08 o 
  -1  20   8        4.90        3.59      2.06 o 
   0  20   8        3.20        2.54      2.35 o 
   1  20   8        3.19        2.40      3.50 o 
   2  20   8        1.86        3.87      3.48 o 
   3  20   8        0.07        0.17      3.56 o 
  -4  21   8        0.11       -1.72      3.02 o 
  -3  21   8        3.45        6.85      4.69 o 
  -2  21   8        0.16       -1.75      4.32 o 
  -1  21   8        5.25        3.81      2.64 o 
   0  21   8        0.85        4.08      2.88 o 
   1  21   8        1.65       -0.46      2.93 o 
   2  21   8        6.38        6.43      4.08 o 
 -12   1   9        5.72        1.84      2.53 o 
 -11   1   9        0.89        1.96      1.96 o 
 -10   1   9       29.38       18.40      4.75 o 
  -9   1   9      173.21      186.29      9.67 o 
  -8   1   9       11.67        9.14      2.74 o 
  -7   1   9      237.79      228.92      5.52 o 
  -6   1   9      219.80      230.24      4.14 o 
  -5   1   9      247.61      235.44      3.50 o 
  -4   1   9      789.51      750.62     18.40 o 
  -3   1   9      335.79      299.51      9.66 o 
  -2   1   9      246.00      214.42      7.87 o 
  -1   1   9      127.76      139.35      3.43 o 
   0   1   9      312.00      312.81      5.91 o 
   1   1   9      144.54      181.00      6.08 o 
   2   1   9      187.29      185.08      9.89 o 
   3   1   9       99.56      109.97      6.50 o 
   4   1   9      202.55      210.83      8.83 o 
   5   1   9      237.75      227.77      5.08 o 
   6   1   9      136.15      137.25      4.44 o 
   7   1   9       18.61       16.85      2.50 o 
   8   1   9       76.68       72.20      4.51 o 
   9   1   9        2.27       11.13      3.42 o 
  10   1   9        0.08        1.97      3.27 o 
 -12   2   9        8.89       11.02      3.11 o 
 -11   2   9       32.07       26.27      3.56 o 
 -10   2   9       51.38       54.38     10.32 o 
  -9   2   9       88.37      105.57     10.17 o 
  -8   2   9        0.21        2.34      1.43 o 
  -7   2   9       23.11       30.87      2.48 o 
  -6   2   9        4.93        4.68      1.11 o 
  -5   2   9       16.78       16.13      1.11 o 
  -4   2   9       25.30       37.76      2.16 o 
  -3   2   9      226.75      219.73      8.04 o 
  -2   2   9      446.28      472.95      7.70 o 
  -1   2   9        2.15        4.57      1.38 o 
   0   2   9     1153.51     1167.08     16.76 o 
   1   2   9      108.64      104.57      5.06 o 
   2   2   9     1107.89     1196.78     36.24 o 
   3   2   9       56.57       54.27      7.14 o 
   4   2   9      303.51      309.94     14.80 o 
   5   2   9        0.44       -0.11      1.44 o 
   6   2   9        3.44        5.57      1.72 o 
   7   2   9       26.37       28.83      2.94 o 
   8   2   9        4.29        5.93      2.29 o 
   9   2   9        2.76        4.79      3.14 o 
  10   2   9       30.73       43.39      5.33 o 
 -12   3   9        0.02        0.62      2.45 o 
 -11   3   9       17.47       17.72      4.07 o 
 -10   3   9        0.02        0.30      2.18 o 
  -9   3   9       27.21       31.68      7.97 o 
  -8   3   9       31.09       34.18      2.66 o 
  -7   3   9       68.91       69.88      3.28 o 
  -6   3   9      237.32      250.94      4.80 o 
  -5   3   9      323.73      326.67      5.20 o 
  -4   3   9     1453.87     1436.23     23.84 o 
  -3   3   9      206.98      184.91      3.97 o 
  -2   3   9        0.20       -0.14      0.53 o 
  -1   3   9      169.23      172.19      3.30 o 
   0   3   9      167.08      183.54      4.36 o 
   1   3   9        1.88        1.37      1.66 o 
   2   3   9        0.17       -3.21      2.37 o 
   3   3   9      588.55      665.99     24.22 o 
   4   3   9       10.06       10.98      4.49 o 
   5   3   9      354.65      347.18      6.71 o 
   6   3   9       17.63       19.30      2.28 o 
   7   3   9       30.62       37.85      4.11 o 
   8   3   9        0.16       -0.64      1.98 o 
   9   3   9       18.81       26.04      4.20 o 
  10   3   9        1.78        5.73      3.59 o 
 -12   4   9        1.29       -0.03      3.46 o 
 -11   4   9        6.72        7.68      2.66 o 
 -10   4   9       15.96       17.21      3.77 o 
  -9   4   9        0.79        1.98      5.04 o 
  -8   4   9       39.00       30.89      2.87 o 
  -7   4   9       10.33       10.08      4.74 o 
  -6   4   9      113.18       99.83      4.54 o 
  -5   4   9      122.51      122.17      3.45 o 
  -4   4   9       92.44      104.11      2.74 o 
  -3   4   9       73.22       73.56      1.69 o 
  -2   4   9       67.08       77.34      1.99 o 
  -1   4   9        1.55        2.87      0.76 o 
   0   4   9      132.50      143.62      3.84 o 
   1   4   9      315.88      200.63      9.83 o 
   2   4   9       10.74       14.96      3.90 o 
   3   4   9      439.34      481.61     19.75 o 
   4   4   9        4.84        2.69      3.74 o 
   5   4   9        4.61        6.22      1.46 o 
   6   4   9        0.08       -1.75      1.42 o 
   7   4   9       15.14       13.67      3.00 o 
   8   4   9        4.32        8.97      2.62 o 
   9   4   9        6.53       12.75      3.59 o 
  10   4   9        5.35        2.28      3.39 o 
 -12   5   9        1.17        3.55      2.72 o 
 -11   5   9        3.30        0.49      2.27 o 
 -10   5   9        5.82        2.75      2.82 o 
  -9   5   9       33.80       40.39      8.79 o 
  -8   5   9        1.65        3.15      1.49 o 
  -7   5   9       31.87       29.99      2.76 o 
  -6   5   9      511.09      503.94     10.48 o 
  -5   5   9       65.08       69.56      5.18 o 
  -4   5   9     1262.46     1321.98     16.42 o 
  -3   5   9       16.00       23.82      1.96 o 
  -2   5   9        2.23        1.43      0.72 o 
  -1   5   9        5.53        6.46      0.96 o 
   0   5   9      119.36      128.79      4.46 o 
   1   5   9       15.37       20.70      3.27 o 
   2   5   9       11.65       11.42      3.74 o 
   3   5   9       44.66       43.50      6.70 o 
   4   5   9       12.80       17.36      5.68 o 
   5   5   9       73.33       64.98      6.09 o 
   6   5   9        5.33        3.58      1.69 o 
   7   5   9        0.80        2.61      1.90 o 
   8   5   9        9.59       10.38      2.77 o 
   9   5   9        0.03        4.40      3.20 o 
 -12   6   9        0.65        2.21      2.62 o 
 -11   6   9        2.94        7.48      2.74 o 
 -10   6   9        0.17       -3.75      2.30 o 
  -9   6   9        1.18        1.89      2.53 o 
  -8   6   9       41.42       43.47      6.34 o 
  -7   6   9       58.57       58.35      4.20 o 
  -6   6   9       31.29       32.26      3.63 o 
  -5   6   9       94.77      113.25      4.26 o 
  -4   6   9        0.21        1.45      1.40 o 
  -3   6   9       12.84       17.66      2.07 o 
  -2   6   9       13.91       12.05      1.36 o 
  -1   6   9        0.11        0.16      0.78 o 
   0   6   9        6.84       13.43      4.47 o 
   1   6   9        8.27       12.90      2.87 o 
   2   6   9      133.70      139.62      9.38 o 
   3   6   9       56.28       64.17      7.91 o 
   4   6   9       62.09       66.03      4.12 o 
   5   6   9        2.48        2.79      1.36 o 
   6   6   9        5.69        3.94      1.71 o 
   7   6   9        1.29        0.91      2.01 o 
   8   6   9        0.23        1.71      2.73 o 
   9   6   9        3.49        4.22      3.35 o 
 -12   7   9       10.05       17.34      3.78 o 
 -11   7   9        4.56        3.89      2.59 o 
 -10   7   9        0.10       -1.26      1.84 o 
  -9   7   9        2.31       -0.19      3.20 o 
  -8   7   9       12.72        4.28      2.22 o 
  -7   7   9        2.30        1.23      2.46 o 
  -6   7   9       57.00       64.41      4.16 o 
  -5   7   9        2.87        3.06      1.53 o 
  -4   7   9       43.44       48.07      3.09 o 
  -3   7   9      138.28      110.33      3.38 o 
  -2   7   9       47.69       49.57      2.47 o 
  -1   7   9       44.54       36.07      6.01 o 
   0   7   9      111.01      111.54      5.94 o 
   1   7   9       16.22        9.35      2.61 o 
   2   7   9      163.61      127.45      9.23 o 
   3   7   9       74.54       69.43      8.51 o 
   4   7   9      242.98      262.37      7.91 o 
   5   7   9        1.24        1.72      2.54 o 
   6   7   9        6.85       10.57      2.20 o 
   7   7   9       38.14       51.13      3.62 o 
   8   7   9        0.32        4.07      2.91 o 
   9   7   9        5.90        8.30      3.53 o 
 -11   8   9        6.88        9.30      4.46 o 
 -10   8   9       30.74       36.76      4.10 o 
  -9   8   9       82.36       83.77      7.32 o 
  -8   8   9        2.70        3.35      2.68 o 
  -7   8   9       12.08        9.51      3.66 o 
  -6   8   9      164.69      173.12     13.51 o 
  -5   8   9        6.01        2.12      2.40 o 
  -4   8   9       27.91       26.43      4.06 o 
  -3   8   9       31.42       26.13      2.57 o 
  -2   8   9      400.51      447.99     12.65 o 
  -1   8   9      108.59      106.73      4.41 o 
   0   8   9      145.65      146.75      8.55 o 
   1   8   9      222.34      229.43     12.19 o 
   2   8   9      181.57      191.97     11.59 o 
   3   8   9       38.12       22.46      5.51 o 
   4   8   9       71.50       65.39     11.68 o 
   5   8   9       29.76       51.26      9.35 o 
   6   8   9        3.22        9.43      2.24 o 
   7   8   9        2.13        2.47      1.99 o 
   8   8   9        0.84        4.61      2.98 o 
   9   8   9       14.54       17.94      9.68 o 
 -11   9   9        8.07       12.40      3.24 o 
 -10   9   9        1.00        0.15      2.18 o 
  -9   9   9       13.86       10.20      2.49 o 
  -8   9   9      104.05      103.82     11.43 o 
  -7   9   9       31.42       33.90      3.39 o 
  -6   9   9       50.16       63.75      4.41 o 
  -5   9   9      362.14      376.89     11.88 o 
  -4   9   9      233.01      238.04      8.80 o 
  -3   9   9      139.26      137.77      6.52 o 
  -2   9   9       70.56       65.01      5.74 o 
  -1   9   9       83.27       76.79      7.49 o 
   0   9   9        3.11        5.08      2.08 o 
   1   9   9        4.06        3.90      2.81 o 
   2   9   9       34.96       31.09      6.05 o 
   3   9   9       92.30       95.68     10.35 o 
   4   9   9      114.21      118.35      5.55 o 
   5   9   9      109.53      118.72      6.07 o 
   6   9   9       23.88       25.03      2.87 o 
   7   9   9       61.47       83.27      5.24 o 
   8   9   9        0.01        2.22      3.01 o 
   9   9   9       16.20       13.77      3.93 o 
 -11  10   9       10.42       12.94      3.36 o 
 -10  10   9        5.85        4.36      2.73 o 
  -9  10   9        0.15        2.71      2.19 o 
  -8  10   9        1.56        0.35      1.95 o 
  -7  10   9        1.75       -0.79      2.45 o 
  -6  10   9       14.14        9.30      2.87 o 
  -5  10   9       49.74       59.70      3.93 o 
  -4  10   9       71.09       51.87      4.23 o 
  -3  10   9       84.27       68.36      4.44 o 
  -2  10   9       63.17       77.05      5.33 o 
  -1  10   9        2.50        0.68      2.35 o 
   0  10   9      152.17      168.28      6.32 o 
   1  10   9        0.51        6.13      2.87 o 
   2  10   9       18.74       21.31      5.52 o 
   3  10   9       53.34       49.19      3.23 o 
   4  10   9        6.07        4.15      4.76 o 
   5  10   9        4.83        1.25      2.34 o 
   6  10   9        2.07        1.36      1.97 o 
   7  10   9        2.26        7.97      2.82 o 
   8  10   9        4.53        5.10      3.19 o 
 -11  11   9        1.52        2.90      2.91 o 
 -10  11   9        2.59        6.07      2.85 o 
  -9  11   9       10.48       11.19      2.89 o 
  -8  11   9        0.20        3.42      2.37 o 
  -7  11   9        2.11        6.10      7.72 o 
  -6  11   9        9.70        9.75      4.73 o 
  -5  11   9        3.92       11.15      2.68 o 
  -4  11   9        0.59        0.84      1.58 o 
  -3  11   9       12.38        9.29      2.22 o 
  -2  11   9       10.18       20.24      3.65 o 
  -1  11   9       26.15       24.95      3.21 o 
   0  11   9        0.89        2.12      2.08 o 
   1  11   9       22.97       15.68      3.77 o 
   2  11   9        2.95       -2.58      4.11 o 
   3  11   9        9.49        6.78      1.97 o 
   4  11   9        2.79        6.71      2.36 o 
   5  11   9        1.56        1.01      2.34 o 
   6  11   9        0.95        1.69      2.08 o 
   7  11   9        7.96       18.11      3.32 o 
   8  11   9        0.17        4.13      3.96 o 
 -10  12   9       51.53       47.74      5.30 o 
  -9  12   9        0.87        2.57      2.55 o 
  -8  12   9      120.79      132.88      6.63 o 
  -7  12   9        0.39        1.82      1.76 o 
  -6  12   9       17.87       15.58      4.60 o 
  -5  12   9        2.42        4.88      2.95 o 
  -4  12   9        1.71        2.54      2.76 o 
  -3  12   9        2.05        3.42      1.83 o 
  -2  12   9       94.42      107.96      5.37 o 
  -1  12   9       10.40       10.09      3.33 o 
   0  12   9      185.49      170.00      6.83 o 
   1  12   9        8.10        3.60      3.61 o 
   2  12   9        0.17       -1.62      2.77 o 
   3  12   9       35.73       38.60      5.05 o 
   4  12   9        5.03        7.76      2.62 o 
   5  12   9        0.01        0.60      2.38 o 
   6  12   9        0.00        3.82      3.18 o 
   7  12   9        0.30        3.49      2.74 o 
   8  12   9        9.42       14.05      3.57 o 
 -10  13   9        3.89        1.84      2.79 o 
  -9  13   9        0.82        1.38      2.41 o 
  -8  13   9       18.17        6.60      2.79 o 
  -7  13   9        0.74       -1.67      2.03 o 
  -6  13   9       19.36       13.90      3.73 o 
  -5  13   9        7.61        8.27      2.45 o 
  -4  13   9        8.80        6.72      2.21 o 
  -3  13   9       17.34       15.13      2.78 o 
  -2  13   9       23.63       33.42      3.69 o 
  -1  13   9        1.52        3.53      2.82 o 
   0  13   9       35.94       41.63      4.23 o 
   1  13   9       13.49       12.42      3.69 o 
   2  13   9        1.15        1.33      1.39 o 
   3  13   9        0.09        1.53      3.27 o 
   4  13   9       12.34       15.21      3.24 o 
   5  13   9        6.74        4.41      2.99 o 
   6  13   9        0.02       -1.82      2.94 o 
   7  13   9       27.40       41.18      4.39 o 
  -9  14   9       74.41       88.56      6.65 o 
  -8  14   9       23.74       14.72      3.37 o 
  -7  14   9       30.16       36.08      4.35 o 
  -6  14   9        0.97        4.26      2.35 o 
  -5  14   9        0.10        1.70      2.14 o 
  -4  14   9        0.09       -0.53      1.96 o 
  -3  14   9       20.25       12.95      2.92 o 
  -2  14   9        5.16        8.14      2.51 o 
  -1  14   9       55.00       56.47      5.73 o 
   0  14   9       11.07       21.48      3.39 o 
   1  14   9       58.80       50.07      6.25 o 
   2  14   9        9.33       12.89      2.11 o 
   3  14   9        7.86       12.85      2.72 o 
   4  14   9        6.59       10.49      4.13 o 
   5  14   9        0.01        0.45      3.27 o 
   6  14   9        1.68        8.59      3.82 o 
   7  14   9        3.10        5.22      2.81 o 
  -9  15   9        0.34       -0.84      2.55 o 
  -8  15   9       19.05       19.32      4.65 o 
  -7  15   9        0.30        1.05      2.35 o 
  -6  15   9        3.94        3.85      2.98 o 
  -5  15   9       32.96       44.35      4.58 o 
  -4  15   9       12.04        6.06      2.74 o 
  -3  15   9        1.74        4.83      2.52 o 
  -2  15   9       91.02       78.35      6.74 o 
  -1  15   9       98.48       51.30      4.96 o 
   0  15   9      194.88      165.47      7.33 o 
   1  15   9       68.30       52.29      8.51 o 
   2  15   9        0.96        2.38      1.79 o 
   3  15   9        0.24       -0.08      2.11 o 
   4  15   9       16.34       19.75      3.62 o 
   5  15   9        0.17        0.47      3.25 o 
   6  15   9        9.65       13.15      4.81 o 
  -8  16   9        0.41       -1.02      2.61 o 
  -7  16   9        4.16        9.70      3.18 o 
  -6  16   9        0.03        2.05      2.66 o 
  -5  16   9        0.37        3.37      2.54 o 
  -4  16   9        6.29       -0.07      2.40 o 
  -3  16   9        0.01       -0.08      4.49 o 
  -2  16   9       22.55       17.48      3.68 o 
  -1  16   9       38.36       23.53      3.88 o 
   0  16   9       36.67       23.57      3.97 o 
   1  16   9       23.35       11.33      4.41 o 
   2  16   9       18.61       19.97      2.78 o 
   3  16   9       13.72       16.99      3.20 o 
   4  16   9       13.40       17.39      4.21 o 
   5  16   9        1.48        2.93      3.55 o 
   6  16   9        0.52        0.99      3.81 o 
  -8  17   9        6.51        5.81      3.39 o 
  -7  17   9        2.24        0.40      2.71 o 
  -6  17   9        2.08        0.84      2.70 o 
  -5  17   9        3.75        4.52      2.74 o 
  -4  17   9        4.55        0.22      2.60 o 
  -3  17   9        1.14       -0.99      2.47 o 
  -2  17   9        4.44        9.34      3.05 o 
  -1  17   9        1.32        0.76      2.52 o 
   0  17   9        0.30       -2.06      3.20 o 
   1  17   9        0.07       -0.52      3.40 o 
   2  17   9        0.24        5.18      2.42 o 
   3  17   9        1.45        2.13      2.66 o 
   4  17   9        1.91        4.35      3.29 o 
   5  17   9        1.97       -3.37      3.20 o 
  -7  18   9        0.28        1.38      3.11 o 
  -6  18   9       12.27       17.67      3.91 o 
  -5  18   9       10.43       11.42      3.58 o 
  -4  18   9       19.62       28.34      4.36 o 
  -3  18   9        7.95        6.42      4.21 o 
  -2  18   9        2.70       -1.28      2.47 o 
  -1  18   9        2.04        6.15      3.20 o 
   0  18   9        5.88        8.21      3.24 o 
   1  18   9        0.20       -8.01      4.49 o 
   2  18   9        1.75        4.90      2.42 o 
   3  18   9        0.38        1.11      3.01 o 
   4  18   9        0.25        2.29      3.46 o 
  -6  19   9        0.61        5.69      3.34 o 
  -5  19   9        6.18        9.07      3.38 o 
  -4  19   9        4.84        3.35      3.03 o 
  -3  19   9        1.82        8.63      3.39 o 
  -2  19   9        9.32        9.78      3.40 o 
  -1  19   9        0.26        4.42      3.14 o 
   0  19   9        1.45        5.29      3.22 o 
   1  19   9        0.11        7.12      4.24 o 
   2  19   9        0.67        1.57      2.73 o 
   3  19   9        0.93        3.69      3.22 o 
  -5  20   9        2.16        1.79      3.29 o 
  -4  20   9        6.26        3.66      3.22 o 
  -3  20   9        0.17        2.68      3.26 o 
  -2  20   9        7.26        2.34      3.35 o 
  -1  20   9        1.13        2.28      3.00 o 
   0  20   9        2.30        3.33      4.24 o 
   1  20   9        7.29        6.37      7.29 o 
   2  20   9        0.00        1.62      2.82 o 
  -2  21   9        0.23        0.04      3.19 o 
  -1  21   9        0.50        1.77      4.76 o 
   0  21   9        2.14        5.92      6.78 o 
 -12   0  10       32.41       41.54      7.33 o 
 -11   0  10       84.58       81.78     11.98 o 
 -10   0  10      142.96      159.27     13.36 o 
  -9   0  10        9.43       14.74      3.01 o 
  -8   0  10      325.05      321.72     10.28 o 
  -7   0  10        7.26       10.05      2.37 o 
  -6   0  10       78.46       80.48      3.13 o 
  -5   0  10        3.01        7.11      4.27 o 
  -4   0  10      636.81      647.62     24.10 o 
  -3   0  10      174.77      190.06     11.35 o 
  -2   0  10      103.22      104.03      8.69 o 
  -1   0  10     1946.97     2067.14     44.12 o 
   0   0  10       64.18       63.74      4.80 o 
   1   0  10      487.55      448.15     16.32 o 
   2   0  10     1191.72     1160.73     35.74 o 
   3   0  10      242.66      235.26     12.65 o 
   4   0  10      235.07      183.86     12.55 o 
   5   0  10       15.62       11.77      5.22 o 
   6   0  10       14.71       12.87      5.75 o 
   7   0  10        3.44        4.94      2.55 o 
   8   0  10       21.15       25.11      3.97 o 
   9   0  10       22.67       21.90      5.10 o 
 -12   1  10       19.45       22.65      3.83 o 
 -11   1  10        0.61        1.20      5.72 o 
 -10   1  10        7.11       10.81      5.72 o 
  -9   1  10       13.28       12.61      2.04 o 
  -8   1  10        1.42        0.83      1.68 o 
  -7   1  10       45.16       46.89      3.07 o 
  -6   1  10      203.45      211.43      4.10 o 
  -5   1  10      381.27      399.00      6.89 o 
  -4   1  10      557.96      557.51     17.32 o 
  -3   1  10      393.94      373.29     15.20 o 
  -2   1  10      536.74      522.92     13.33 o 
  -1   1  10       62.29       58.72      2.16 o 
   0   1  10        8.60        4.21      1.16 o 
   1   1  10       10.64        9.57      3.09 o 
   2   1  10      160.60      171.51      7.03 o 
   3   1  10        2.18       -2.02      2.06 o 
   4   1  10      609.74      662.11     28.68 o 
   5   1  10        2.37        6.40      3.31 o 
   6   1  10      128.93      135.76      4.62 o 
   7   1  10        4.88        8.53      1.90 o 
   8   1  10       14.80       15.36      2.42 o 
   9   1  10       17.90       29.44      5.05 o 
 -12   2  10        4.14        5.58      2.75 o 
 -11   2  10        0.34       -3.01      5.66 o 
 -10   2  10        6.63        6.45      6.05 o 
  -9   2  10       26.68       26.04      2.83 o 
  -8   2  10        0.05        1.61      1.41 o 
  -7   2  10        0.02        0.99      1.21 o 
  -6   2  10        0.26        0.24      1.07 o 
  -5   2  10       23.39       26.99      4.24 o 
  -4   2  10       17.41       11.73      3.28 o 
  -3   2  10        0.01        0.34      1.07 o 
  -2   2  10        7.30        8.00      1.18 o 
  -1   2  10        0.36        1.91      0.88 o 
   0   2  10      254.65      227.25      6.00 o 
   1   2  10       11.10        7.30      2.75 o 
   2   2  10       77.39       80.09      8.04 o 
   3   2  10      143.85      160.83     16.08 o 
   4   2  10      491.12      510.41     15.33 o 
   5   2  10       96.45      104.99      8.05 o 
   6   2  10        6.07        2.83      1.61 o 
   7   2  10       27.17       38.47      3.19 o 
   8   2  10        0.01       -0.12      1.90 o 
   9   2  10        3.32        4.90      2.85 o 
 -12   3  10        5.99       11.10      3.09 o 
 -11   3  10        0.34        0.13      2.87 o 
 -10   3  10        0.65        4.25      5.79 o 
  -9   3  10        0.33        1.08      1.89 o 
  -8   3  10        4.90        8.27      1.88 o 
  -7   3  10        1.30        1.58      1.39 o 
  -6   3  10      140.01      138.73      3.36 o 
  -5   3  10       35.12       34.14      2.52 o 
  -4   3  10       71.89       76.95      4.08 o 
  -3   3  10        1.81        2.99      0.98 o 
  -2   3  10        4.34        3.61      0.76 o 
  -1   3  10       13.22       18.88      1.54 o 
   0   3  10        7.85        9.41      1.63 o 
   1   3  10       76.18       71.38      5.88 o 
   2   3  10      125.01      125.68      8.92 o 
   3   3  10      165.63      166.29     11.00 o 
   4   3  10      256.20      249.30     14.84 o 
   5   3  10       42.17       29.74     10.29 o 
   6   3  10       61.34       46.92      4.22 o 
   7   3  10        0.79        6.01      1.76 o 
   8   3  10        7.65        8.12      2.21 o 
   9   3  10        0.44        5.71      3.74 o 
 -12   4  10        0.11        1.66      2.44 o 
 -11   4  10       10.15       12.60      3.91 o 
 -10   4  10       15.17       17.30      7.19 o 
  -9   4  10        0.45        3.40      4.75 o 
  -8   4  10        4.87        3.44      1.59 o 
  -7   4  10        0.91       -0.42      1.33 o 
  -6   4  10      294.83      312.03      7.23 o 
  -5   4  10      409.55      396.69      6.72 o 
  -4   4  10      507.82      499.35      8.64 o 
  -3   4  10      145.56      141.44      3.02 o 
  -2   4  10       15.56       20.58      1.30 o 
  -1   4  10        6.54        6.50      1.40 o 
   0   4  10      146.04      183.03      7.45 o 
   1   4  10        0.12       -0.66      1.07 o 
   2   4  10       93.17       94.56      7.77 o 
   3   4  10        0.65       -0.46      3.08 o 
   4   4  10       24.85       23.75      6.23 o 
   5   4  10        0.23       -2.28      2.39 o 
   6   4  10        0.04        1.40      1.72 o 
   7   4  10        0.53        1.72      1.56 o 
   8   4  10        0.30        3.04      2.12 o 
   9   4  10        3.99        2.55      6.12 o 
 -12   5  10        0.00        3.16      2.48 o 
 -11   5  10        6.61       10.97      4.14 o 
 -10   5  10        0.44       -7.41      4.86 o 
  -9   5  10        0.99       -0.09      2.65 o 
  -8   5  10        4.99        5.70      4.98 o 
  -7   5  10       74.27       63.09      3.45 o 
  -6   5  10        5.69        1.70      1.43 o 
  -5   5  10     1425.87     1486.94     20.73 o 
  -4   5  10      162.94      169.92      3.79 o 
  -3   5  10      761.78      792.54     11.82 o 
  -2   5  10       29.85       31.06      1.90 o 
  -1   5  10       50.21       50.28      3.27 o 
   0   5  10        0.80       -1.02      2.88 o 
   1   5  10       53.02       40.14      6.59 o 
   2   5  10       34.68       45.54      6.35 o 
   3   5  10        9.61       12.84      4.44 o 
   4   5  10       50.70       68.42      9.13 o 
   5   5  10       57.53       40.83      7.51 o 
   6   5  10       19.09       18.72      2.55 o 
   7   5  10        0.01       -0.30      1.49 o 
   8   5  10       15.01       17.65      3.75 o 
   9   5  10        0.03        1.14      2.74 o 
 -12   6  10       25.69       35.24      4.51 o 
 -11   6  10       15.25        8.20      3.65 o 
 -10   6  10        8.40       10.09      7.65 o 
  -9   6  10       15.27       17.71      2.69 o 
  -8   6  10        6.23        8.83      2.67 o 
  -7   6  10       15.48       18.34      2.40 o 
  -6   6  10        5.25       10.16      1.89 o 
  -5   6  10       28.01       33.97      2.68 o 
  -4   6  10      153.41      135.08      3.63 o 
  -3   6  10        3.92        7.47      1.28 o 
  -2   6  10      126.59      122.87      3.54 o 
  -1   6  10      145.81      131.96      4.58 o 
   0   6  10      133.02       67.20      5.71 o 
   1   6  10      117.15      115.93      6.39 o 
   2   6  10      117.23      113.26      8.98 o 
   3   6  10      191.27      189.48     12.16 o 
   4   6  10       30.99       36.39      6.95 o 
   5   6  10        3.04        3.40      4.13 o 
   6   6  10        6.63        8.53      2.21 o 
   7   6  10       14.76       15.55      2.02 o 
   8   6  10        8.89        8.58      2.98 o 
   9   6  10       10.17       13.94      3.38 o 
 -11   7  10        6.74        6.28      3.37 o 
 -10   7  10        2.73        0.09      3.03 o 
  -9   7  10        0.02       -4.82      5.07 o 
  -8   7  10       19.20       22.28      3.53 o 
  -7   7  10       50.07       54.69      3.84 o 
  -6   7  10       56.41       63.56      7.29 o 
  -5   7  10      410.73      436.33      9.74 o 
  -4   7  10      134.02      120.50      4.42 o 
  -3   7  10      248.19      230.27      6.25 o 
  -2   7  10       84.95       94.97      4.08 o 
  -1   7  10       34.57       28.56      2.84 o 
   0   7  10       28.06       20.06      3.39 o 
   1   7  10        0.23        2.82      2.40 o 
   2   7  10       46.79       57.20      7.44 o 
   3   7  10        0.03        2.32      3.86 o 
   4   7  10      220.06      232.80     14.51 o 
   5   7  10       65.21       62.99      9.48 o 
   6   7  10        5.74        9.64      2.63 o 
   7   7  10       33.20       32.52      4.26 o 
   8   7  10        3.45        5.66      3.13 o 
   9   7  10        6.58       16.24      3.37 o 
 -11   8  10       12.05        6.00      2.81 o 
 -10   8  10        2.43        0.53      5.91 o 
  -9   8  10        4.08        2.78      3.01 o 
  -8   8  10        0.00       -0.97      3.64 o 
  -7   8  10        0.29        1.33      1.41 o 
  -6   8  10       19.93       17.63      2.41 o 
  -5   8  10        5.90        8.71      1.96 o 
  -4   8  10      130.93      123.96      8.31 o 
  -3   8  10        2.84        2.92      1.71 o 
  -2   8  10      119.60      109.10      4.54 o 
  -1   8  10       18.92       13.86      5.01 o 
   0   8  10       18.47       13.43      3.06 o 
   1   8  10       17.14       12.62      4.29 o 
   2   8  10        0.73       -5.13      2.61 o 
   3   8  10       44.92       48.26      7.47 o 
   4   8  10        5.56        9.82      4.77 o 
   5   8  10        6.26        9.25      2.68 o 
   6   8  10       14.33       15.85      4.50 o 
   7   8  10       14.90       19.78      3.28 o 
   8   8  10        3.24        2.74      2.30 o 
 -11   9  10        5.24       12.23      3.37 o 
 -10   9  10        0.53       -2.14      3.88 o 
  -9   9  10        0.62       -0.31      2.78 o 
  -8   9  10        0.28        0.39      2.80 o 
  -7   9  10        2.46       -0.52      1.53 o 
  -6   9  10       88.84       71.52      5.30 o 
  -5   9  10       72.57       61.82      4.13 o 
  -4   9  10      128.38      122.37      5.66 o 
  -3   9  10        4.33        5.45      1.72 o 
  -2   9  10        6.07        6.58      2.24 o 
  -1   9  10      164.09      132.94      5.26 o 
   0   9  10       57.32       44.69      6.31 o 
   1   9  10       15.35       11.49      3.41 o 
   2   9  10        3.09       -1.55      3.03 o 
   3   9  10        6.43       -1.92      3.19 o 
   4   9  10        1.09       -4.10      3.17 o 
   5   9  10       12.04        9.97      2.10 o 
   6   9  10        6.66       11.50      2.92 o 
   7   9  10       13.13       15.69      4.19 o 
   8   9  10        3.17        5.50      4.23 o 
 -11  10  10        0.88        1.65      2.78 o 
 -10  10  10       40.12       47.32      4.89 o 
  -9  10  10       27.07       27.97      4.91 o 
  -8  10  10        8.36       10.36      3.60 o 
  -7  10  10       69.40       61.57     12.49 o 
  -6  10  10        1.63        1.14      2.82 o 
  -5  10  10       18.37       17.41      2.45 o 
  -4  10  10        7.29        4.16      1.82 o 
  -3  10  10        1.61       -0.55      2.16 o 
  -2  10  10      190.01      172.40      6.96 o 
  -1  10  10       11.13       17.57      2.62 o 
   0  10  10      227.91      262.09     10.46 o 
   1  10  10       65.75       69.86      6.47 o 
   2  10  10       35.75       27.77      6.00 o 
   3  10  10       23.59       25.07      6.17 o 
   4  10  10        5.61        7.01      5.14 o 
   5  10  10        2.86        0.64      2.36 o 
   6  10  10        6.33        9.36      2.84 o 
   7  10  10        0.01        1.40      3.28 o 
   8  10  10        6.19        9.14      4.16 o 
 -10  11  10       14.59       24.25      6.73 o 
  -9  11  10       36.67       19.12      6.91 o 
  -8  11  10        0.06        2.60      7.64 o 
  -7  11  10       30.71       30.28      4.79 o 
  -6  11  10       23.93       27.14      4.44 o 
  -5  11  10       63.95       71.87     10.68 o 
  -4  11  10       44.35       60.62      7.88 o 
  -3  11  10       16.40        7.92      2.08 o 
  -2  11  10       39.56       45.99      3.90 o 
  -1  11  10       17.15        8.63      2.13 o 
   0  11  10        0.01       -2.13      2.17 o 
   1  11  10        0.62       -2.40      3.01 o 
   2  11  10        7.94       10.47      4.70 o 
   3  11  10       63.63       80.43     10.24 o 
   4  11  10        6.20       -4.31      3.55 o 
   5  11  10       37.48       36.44      3.63 o 
   6  11  10       16.30       22.79      4.17 o 
   7  11  10        0.18        0.68      3.43 o 
 -10  12  10        6.52       10.18      3.20 o 
  -9  12  10       25.79       31.37      4.27 o 
  -8  12  10       21.02       15.98      4.36 o 
  -7  12  10       17.46       17.25      4.11 o 
  -6  12  10        2.01        5.36      3.53 o 
  -5  12  10        3.92        6.03      4.33 o 
  -4  12  10        4.60        2.96      3.22 o 
  -3  12  10        7.57        2.96      1.89 o 
  -2  12  10        2.12        2.01      1.56 o 
  -1  12  10       40.29       34.34      3.68 o 
   0  12  10        9.87       11.19      2.74 o 
   1  12  10        9.93       21.93      4.32 o 
   2  12  10       37.06       37.34      7.29 o 
   3  12  10        0.42       -3.65      3.71 o 
   4  12  10       32.30       28.76      7.16 o 
   5  12  10        2.63        2.05      2.15 o 
   6  12  10        0.77        5.43      3.22 o 
   7  12  10        0.04        3.70      3.64 o 
  -9  13  10       20.38       17.95      3.65 o 
  -8  13  10       17.17       16.81      3.56 o 
  -7  13  10       35.98       42.08     12.81 o 
  -6  13  10        6.67        3.06      2.70 o 
  -5  13  10        3.82        7.91      3.19 o 
  -4  13  10       40.39       43.07      5.39 o 
  -3  13  10       10.36       10.80      2.58 o 
  -2  13  10        7.15        3.71      2.39 o 
  -1  13  10       55.92       39.15      4.09 o 
   0  13  10       15.17       15.66      3.11 o 
   1  13  10        6.30        0.47      4.78 o 
   2  13  10        0.85        4.68      4.15 o 
   3  13  10        0.00        1.47      4.19 o 
   4  13  10       15.97       15.42      2.69 o 
   5  13  10        1.09        3.89      2.36 o 
   6  13  10        4.09        6.65      3.37 o 
   7  13  10        0.37        5.16      3.87 o 
  -9  14  10       24.11       17.52      8.91 o 
  -8  14  10        1.32       -1.03      3.21 o 
  -7  14  10        9.82       10.27      2.93 o 
  -6  14  10        0.00        0.29      2.06 o 
  -5  14  10        0.04        0.12      2.02 o 
  -4  14  10        7.98        5.62      2.51 o 
  -3  14  10        1.83        4.21      2.30 o 
  -2  14  10        1.10        6.18      2.70 o 
  -1  14  10        0.59        0.42      2.18 o 
   0  14  10        0.29        4.33      2.58 o 
   1  14  10       10.85       13.67      4.02 o 
   2  14  10        2.83        1.31      3.79 o 
   3  14  10        0.24        5.53      5.16 o 
   4  14  10        0.05        0.00      2.07 o 
   5  14  10        0.02        2.02      2.32 o 
   6  14  10        0.16       -0.81      3.02 o 
  -8  15  10        1.51        1.56      2.56 o 
  -7  15  10        3.20        6.58      2.73 o 
  -6  15  10        0.14        1.40      2.89 o 
  -5  15  10        8.62        9.73      2.91 o 
  -4  15  10        4.09       -2.31      3.15 o 
  -3  15  10        3.50       -1.39      2.11 o 
  -2  15  10       47.09       70.80      5.71 o 
  -1  15  10       30.94       29.08      4.13 o 
   0  15  10       76.85      100.46      9.70 o 
   1  15  10       65.60       64.19      7.29 o 
   2  15  10        3.91        2.50      4.89 o 
   3  15  10       17.41       14.81      5.82 o 
   4  15  10        0.37        0.82      4.82 o 
   5  15  10       14.10       18.23      3.71 o 
   6  15  10        0.01        1.22      3.20 o 
  -8  16  10        5.55        6.08      3.04 o 
  -7  16  10        0.41        1.11      2.48 o 
  -6  16  10        3.12        7.79      3.01 o 
  -5  16  10        0.00       -2.58      2.29 o 
  -4  16  10        0.15        0.41      2.42 o 
  -3  16  10        0.11        1.55      2.34 o 
  -2  16  10       17.14       20.23      3.66 o 
  -1  16  10        1.91        0.12      3.91 o 
   0  16  10       62.09       72.60      7.91 o 
   1  16  10        5.42        1.56      3.42 o 
   2  16  10       18.43       19.85      6.86 o 
   3  16  10        0.90       -1.53      4.63 o 
   5  16  10        4.94        9.79      3.24 o 
  -7  17  10        0.00        3.19      2.87 o 
  -6  17  10        4.63        3.87      2.77 o 
  -5  17  10        0.11        5.33      2.87 o 
  -4  17  10        5.82        5.01      3.43 o 
  -3  17  10        0.33       -2.47      2.29 o 
  -2  17  10        4.99        4.73      2.84 o 
  -1  17  10        0.63       -3.40      2.27 o 
   0  17  10        0.01       -1.32      3.52 o 
   1  17  10        0.33        2.82      3.80 o 
   2  17  10        0.25        1.34      4.94 o 
   3  17  10        0.05        1.80      4.78 o 
  -6  18  10        1.59        3.80      2.94 o 
  -5  18  10        7.74        8.15      3.33 o 
  -4  18  10        3.57        5.16      3.12 o 
  -3  18  10        3.58        2.98      3.64 o 
  -2  18  10        3.24        1.57      2.68 o 
  -1  18  10        0.06       -1.25      2.71 o 
   0  18  10        6.58       12.02      4.69 o 
   1  18  10        1.43        0.30      3.60 o 
   2  18  10        0.00        0.65      4.95 o 
  -5  19  10        3.57        1.77      3.38 o 
  -4  19  10        2.07        1.69      2.83 o 
  -3  19  10        6.62       10.94      4.07 o 
  -2  19  10        4.26        6.62      3.32 o 
  -1  19  10        6.23        4.42      3.16 o 
   0  19  10        6.72        4.95      5.01 o 
   1  19  10        1.18       -1.24      3.89 o 
  -3  20  10        1.86        4.89      3.30 o 
  -2  20  10        3.71        2.32      3.23 o 
  -1  20  10        0.28       -2.02      3.71 o 
   0  20  10        0.12       -3.13      4.21 o 
 -12   1  11        2.38        0.09      2.09 o 
 -11   1  11        1.41       -0.15      5.54 o 
 -10   1  11        2.66        3.97      2.01 o 
  -9   1  11       21.83       20.38      3.44 o 
  -8   1  11       44.21       41.99      3.83 o 
  -7   1  11       17.26       17.19      1.85 o 
  -6   1  11      465.03      466.21      7.09 o 
  -5   1  11       64.37       56.80      5.64 o 
  -4   1  11      387.44      383.80     18.67 o 
  -3   1  11      256.93      214.37     11.73 o 
  -2   1  11      194.65      172.47      3.41 o 
  -1   1  11       13.22        7.48      1.28 o 
   0   1  11       43.07       37.32      4.65 o 
   1   1  11        1.44        1.40      2.16 o 
   2   1  11       95.62      100.28     22.07 o 
   3   1  11       19.03       14.84      3.60 o 
   4   1  11      197.02      209.77      9.43 o 
   5   1  11       75.45       79.73      9.74 o 
   6   1  11       29.00       28.00      4.95 o 
   7   1  11       26.23       20.00      4.76 o 
   8   1  11       18.75        8.63      9.70 o 
 -12   2  11       30.54       12.83      6.46 o 
 -11   2  11        5.65       11.96      6.98 o 
 -10   2  11       27.62       33.87      3.48 o 
  -9   2  11       32.01       42.61      3.85 o 
  -8   2  11       83.67       94.08      4.15 o 
  -7   2  11        2.59        4.57      1.47 o 
  -6   2  11      130.06      144.47      4.57 o 
  -5   2  11       25.86       28.08      2.37 o 
  -4   2  11        0.23        2.17      1.29 o 
  -3   2  11       60.80       66.85      2.82 o 
  -2   2  11      199.86      236.50      4.31 o 
  -1   2  11       89.77       90.33      5.14 o 
   0   2  11      101.79      132.43      6.18 o 
   1   2  11      154.17      176.60      9.65 o 
   2   2  11      100.95      104.84      8.40 o 
   3   2  11      320.33      301.15     10.79 o 
   4   2  11        5.02        2.56      6.13 o 
   5   2  11       54.30       50.43      5.90 o 
   6   2  11        8.75       -3.70      3.42 o 
   7   2  11        6.87        8.48      3.86 o 
   8   2  11        9.18       13.87      4.81 o 
 -11   3  11        0.07        5.74      6.46 o 
 -10   3  11        9.76        4.69      2.60 o 
  -9   3  11       43.18       47.20      3.84 o 
  -8   3  11       61.27       60.61      3.51 o 
  -7   3  11       12.18       11.82      1.95 o 
  -6   3  11       36.06       35.90      2.39 o 
  -5   3  11       46.78       54.55      4.24 o 
  -4   3  11      252.74      257.17      5.32 o 
  -3   3  11       65.60       78.06      3.29 o 
  -2   3  11      124.85      120.15      2.58 o 
  -1   3  11      133.82      133.72      4.34 o 
   0   3  11       41.91       35.14      3.81 o 
   1   3  11       12.91        2.07      2.25 o 
   2   3  11      171.66      141.70      9.83 o 
   3   3  11      183.83      206.09     12.68 o 
   4   3  11        9.94       17.00      3.78 o 
   5   3  11        5.37        7.18      3.31 o 
   6   3  11        3.56        4.05      4.71 o 
   7   3  11       10.80       21.67      4.88 o 
   8   3  11        1.83        4.52      3.86 o 
 -11   4  11        6.29        6.46      7.04 o 
 -10   4  11        5.44        4.13      3.88 o 
  -9   4  11       14.02       13.18      2.35 o 
  -8   4  11        2.16        5.46      1.69 o 
  -7   4  11       31.00       36.83      2.82 o 
  -6   4  11        3.31        4.16      1.54 o 
  -5   4  11       30.91       26.04      1.58 o 
  -4   4  11       91.94       83.66      4.45 o 
  -3   4  11      291.48      289.97      7.67 o 
  -2   4  11        1.23        1.36      1.01 o 
  -1   4  11       42.19       46.31      4.22 o 
   0   4  11        0.31        0.19      1.72 o 
   1   4  11       52.88        7.52      2.55 o 
   2   4  11        0.01       -1.73      2.86 o 
   3   4  11      265.58      282.76     15.05 o 
   4   4  11       25.25       28.76      4.56 o 
   5   4  11        3.18        1.24      2.98 o 
   6   4  11       10.00        6.84      6.21 o 
   7   4  11        0.74       -1.55      3.65 o 
   8   4  11        3.74        3.49      5.54 o 
 -11   5  11        0.03       -0.34      5.82 o 
 -10   5  11        0.10       -1.29      2.21 o 
  -9   5  11        8.59        4.40      4.08 o 
  -8   5  11        0.29        0.43      1.65 o 
  -7   5  11       11.45       13.58      2.03 o 
  -6   5  11       84.26       80.04      3.51 o 
  -5   5  11        5.90        8.10      1.54 o 
  -4   5  11       18.60       18.13      2.01 o 
  -3   5  11      121.67      115.53      3.15 o 
  -2   5  11       91.32       76.74      3.38 o 
  -1   5  11       33.46       35.11      5.07 o 
   0   5  11      266.40      256.27     11.30 o 
   1   5  11        0.65       -1.49      2.08 o 
   2   5  11        2.10       -0.40      2.89 o 
   3   5  11        5.11        3.84      3.94 o 
   4   5  11       23.44       22.72      6.15 o 
   5   5  11        8.89        5.21      3.25 o 
   6   5  11        4.20        2.26      3.32 o 
   7   5  11        2.27       -1.51      3.31 o 
   8   5  11       17.57       15.83      7.02 o 
 -11   6  11        5.55       10.66      3.90 o 
 -10   6  11        2.61        9.39      2.90 o 
  -9   6  11        2.26        6.03      5.45 o 
  -8   6  11        3.85        3.50      1.66 o 
  -7   6  11        1.35       -1.01      1.49 o 
  -6   6  11       44.84       51.29      3.20 o 
  -5   6  11      118.38      103.75      4.01 o 
  -4   6  11       28.23       34.64      5.78 o 
  -3   6  11       27.57       30.81      2.48 o 
  -2   6  11       38.91       29.43      3.59 o 
  -1   6  11       51.59       50.92      4.64 o 
   0   6  11       33.23       18.31      3.68 o 
   1   6  11       27.65       33.41      5.42 o 
   2   6  11        8.02        2.32      3.49 o 
   3   6  11        1.34       -2.89      2.81 o 
   4   6  11        2.03        0.53      3.88 o 
   5   6  11        1.16        3.78      4.54 o 
   6   6  11        5.44        4.02      3.47 o 
   7   6  11        6.51        5.59      3.52 o 
   8   6  11        7.36        5.82      6.02 o 
 -11   7  11        3.88        3.92      3.49 o 
 -10   7  11        3.41        8.11      7.17 o 
  -9   7  11        2.16        3.27      3.20 o 
  -8   7  11        3.70        7.45      2.41 o 
  -7   7  11       20.40       20.47      2.91 o 
  -6   7  11       20.61       17.38      2.30 o 
  -5   7  11       26.66       26.49      6.49 o 
  -4   7  11      114.25      104.57      4.23 o 
  -3   7  11       27.31       43.30      3.15 o 
  -2   7  11       91.29       92.03      4.13 o 
  -1   7  11        8.99       10.21      1.94 o 
   0   7  11       31.54       23.28      6.55 o 
   1   7  11       15.91       14.93      3.47 o 
   2   7  11        3.11        0.24      3.40 o 
   3   7  11        8.68        9.68      4.73 o 
   4   7  11       14.72        7.53      4.87 o 
   5   7  11        1.20        2.83      4.37 o 
   6   7  11       34.30       27.93      7.56 o 
   7   7  11        2.85        3.83      3.94 o 
 -11   8  11       11.80       13.62      3.08 o 
 -10   8  11       20.30       23.12     10.15 o 
  -9   8  11       38.59       48.43      5.41 o 
  -8   8  11       33.18       35.06      9.13 o 
  -7   8  11       22.16       28.74      3.92 o 
  -6   8  11        1.28        4.84      2.65 o 
  -5   8  11       31.90       42.59      3.75 o 
  -4   8  11        9.29       14.35      6.11 o 
  -3   8  11       44.44       40.56      3.21 o 
  -2   8  11        0.04       -0.33      2.49 o 
  -1   8  11      425.58      396.31     12.35 o 
   0   8  11        0.12        1.07      2.54 o 
   1   8  11      229.66      229.70      9.76 o 
   2   8  11      109.42      122.71      9.89 o 
   3   8  11       48.55       56.99      8.59 o 
   4   8  11       14.83       10.99      5.21 o 
   5   8  11        0.29        4.29      4.97 o 
   6   8  11        0.02        9.35      6.02 o 
   7   8  11        0.31        4.48      3.82 o 
 -10   9  11       10.34       11.53      5.35 o 
  -9   9  11        9.40       10.64      3.49 o 
  -8   9  11       21.21       13.70      3.26 o 
  -7   9  11       50.94       58.25      5.61 o 
  -6   9  11       34.30       32.08      4.18 o 
  -5   9  11      142.52      136.63      5.26 o 
  -4   9  11       60.83       56.18      5.96 o 
  -3   9  11      293.25      343.57      8.91 o 
  -2   9  11        0.02       -2.05      1.16 o 
  -1   9  11      104.84       92.90      5.45 o 
   0   9  11       34.03       32.96      8.75 o 
   1   9  11       64.91       32.92     18.46 o 
   2   9  11       12.57       18.42      5.33 o 
   3   9  11       23.43       36.32      6.99 o 
   4   9  11       28.86       40.91      7.93 o 
   5   9  11       12.54        9.94      5.53 o 
   6   9  11       10.61        3.66      5.49 o 
   7   9  11       11.46        6.71      5.42 o 
 -10  10  11       11.03       15.96      4.53 o 
  -9  10  11       27.55       31.36      7.14 o 
  -8  10  11       33.97       41.09      4.01 o 
  -7  10  11       12.44        8.43      2.98 o 
  -6  10  11        0.04        2.41      2.43 o 
  -5  10  11       14.50       13.58      3.17 o 
  -4  10  11       20.31       20.88      2.74 o 
  -3  10  11       17.06       18.14      3.38 o 
  -2  10  11        3.09        0.44      1.64 o 
  -1  10  11        2.16        2.29      1.63 o 
   0  10  11        0.52        1.36      2.03 o 
   1  10  11        0.90       -0.55      2.60 o 
   2  10  11       10.12       15.11      4.98 o 
   3  10  11       13.98       14.21      5.39 o 
   4  10  11        0.01       -1.50      3.62 o 
   5  10  11        0.12        2.96      4.71 o 
   6  10  11        0.78        3.04      4.75 o 
   7  10  11        2.27        2.92      5.10 o 
 -10  11  11        1.35        2.61      2.08 o 
  -9  11  11        5.99        5.66      3.68 o 
  -8  11  11       19.51       13.85      8.64 o 
  -7  11  11        4.43        3.25      1.83 o 
  -6  11  11        0.48        4.64      1.99 o 
  -5  11  11        1.59       -1.05      1.68 o 
  -4  11  11        2.29        3.09      1.95 o 
  -3  11  11        3.95        2.88      3.05 o 
  -2  11  11        2.31        1.16      1.31 o 
  -1  11  11        0.61       -1.88      1.60 o 
   0  11  11        0.05       -5.17      2.63 o 
   1  11  11       22.44       17.26      6.31 o 
   2  11  11        0.10       -3.45      3.19 o 
   3  11  11        9.77       14.71      5.74 o 
   4  11  11        5.29       14.88      6.32 o 
   5  11  11        7.22        9.58      6.01 o 
   6  11  11        1.37        1.98      5.42 o 
  -9  12  11        0.09        9.16      4.03 o 
  -8  12  11       21.16       16.23      4.40 o 
  -7  12  11        0.63        2.32      3.20 o 
  -6  12  11        0.32        1.49      2.88 o 
  -5  12  11       25.92       28.91      4.68 o 
  -4  12  11        1.76       -0.66      1.88 o 
  -3  12  11        1.07        1.66      2.69 o 
  -2  12  11        1.34        0.68      2.41 o 
  -1  12  11       18.64       16.30      2.93 o 
   0  12  11        2.85        3.18      2.80 o 
   1  12  11        0.93        2.48      2.98 o 
   2  12  11       10.29       21.45      6.40 o 
   3  12  11        9.84        1.54      4.76 o 
   4  12  11       31.75       39.27      8.46 o 
   5  12  11        9.49       13.89      6.49 o 
   6  12  11        5.03        7.01      6.12 o 
  -9  13  11        0.32       -2.32      2.40 o 
  -8  13  11        0.00        0.93      3.46 o 
  -7  13  11       21.29       20.80      4.65 o 
  -6  13  11        0.24        0.28      2.60 o 
  -5  13  11        6.78        4.22      2.85 o 
  -4  13  11       18.44       26.25      4.42 o 
  -3  13  11       13.47       16.05      6.30 o 
  -2  13  11        6.59        5.26      2.18 o 
  -1  13  11        8.27       18.83      3.27 o 
   0  13  11        0.86        5.43      3.28 o 
   1  13  11        0.46        6.43      3.55 o 
   2  13  11        0.00        0.28      4.05 o 
   3  13  11       21.36       15.03      6.01 o 
   4  13  11        0.07        0.83      4.66 o 
   5  13  11        8.20        5.45      6.12 o 
  -8  14  11       26.56       30.75      4.27 o 
  -7  14  11        0.04       -0.52      2.41 o 
  -6  14  11        0.00        2.23      3.06 o 
  -5  14  11        6.72       11.51      3.59 o 
  -4  14  11        8.33       10.47      3.59 o 
  -3  14  11        1.14       -1.15      1.95 o 
  -2  14  11       11.92       21.99      3.48 o 
  -1  14  11       50.98       53.60      4.99 o 
   0  14  11        0.56        2.15      3.09 o 
   1  14  11       21.54       30.73      5.33 o 
   2  14  11       16.20       24.14      7.08 o 
   3  14  11        2.13        2.11      5.10 o 
   4  14  11        3.11        7.95      5.72 o 
   5  14  11        0.44       -0.68      5.23 o 
  -8  15  11        1.29       -0.33      2.51 o 
  -7  15  11        0.01       -1.29      2.72 o 
  -6  15  11       24.29       27.70      3.90 o 
  -5  15  11        6.32        7.25      2.69 o 
  -4  15  11       25.16       36.70      4.23 o 
  -3  15  11        0.49        1.01      2.38 o 
  -2  15  11        4.26        6.98      3.47 o 
  -1  15  11        0.04        0.26      2.28 o 
   0  15  11        1.32        4.48      3.61 o 
   1  15  11        5.11        4.92      3.79 o 
   2  15  11        4.72       14.38      5.81 o 
   3  15  11        0.65        1.19      5.01 o 
   4  15  11        3.73        8.12      5.86 o 
  -7  16  11        8.73       10.83      3.20 o 
  -6  16  11        0.84        3.50      2.53 o 
  -5  16  11        2.73        3.58      2.82 o 
  -4  16  11        0.24        0.17      2.84 o 
  -3  16  11        0.85        0.61      2.65 o 
  -2  16  11        0.34       -0.06      2.44 o 
  -1  16  11        0.33       -0.73      2.37 o 
   0  16  11        7.06       -0.28      3.44 o 
   1  16  11        0.20        0.01      3.34 o 
   2  16  11        0.10        3.82      5.10 o 
   3  16  11        0.14       -6.04      4.36 o 
   4  16  11        0.02        0.88      5.79 o 
  -6  17  11        0.13       -1.09      3.76 o 
  -5  17  11        0.00        1.03      2.48 o 
  -4  17  11        0.40        0.80      2.59 o 
  -3  17  11        0.16        1.16      2.50 o 
  -2  17  11        0.28       -1.84      2.46 o 
  -1  17  11        0.27       -1.08      3.29 o 
   0  17  11        0.35       -0.36      7.05 o 
   1  17  11        0.26       -0.85      3.34 o 
   2  17  11        7.34        4.81      6.03 o 
   3  17  11        3.37        4.14      5.74 o 
  -5  18  11        0.15        0.72      2.74 o 
  -4  18  11        0.45       -0.74      2.69 o 
  -3  18  11        2.84        1.95      2.87 o 
  -2  18  11        9.69        8.88      3.38 o 
  -1  18  11        1.62        1.03      2.88 o 
   0  18  11       12.35        7.07      4.39 o 
   1  18  11        0.95        0.73      4.17 o 
   2  18  11        4.66       -2.83      5.46 o 
  -3  19  11        2.68        0.10      2.93 o 
  -2  19  11        0.43       -0.76      4.57 o 
  -1  19  11       16.22        7.96      3.76 o 
   0  19  11       12.97       13.65      5.31 o 
 -11   0  12       23.36       21.82      4.64 o 
 -10   0  12       51.71       54.32      6.58 o 
  -9   0  12       91.78       82.48      6.48 o 
  -8   0  12       11.74       11.11      2.63 o 
  -7   0  12      211.51      204.09      7.14 o 
  -6   0  12      120.57      128.21      4.90 o 
  -5   0  12      855.19      812.29     30.13 o 
  -4   0  12      561.56      601.30     24.01 o 
  -3   0  12        0.05        0.96      4.19 o 
  -2   0  12      215.19      211.39     14.99 o 
  -1   0  12      100.26       91.52      5.05 o 
   0   0  12      175.16      174.30      9.06 o 
   1   0  12      584.94      535.59     19.73 o 
   2   0  12        7.22        3.44      2.79 o 
   3   0  12      353.20      323.65     16.38 o 
   4   0  12       19.31       23.08      6.14 o 
   5   0  12       32.46       31.18      7.40 o 
   6   0  12        2.06        2.68      4.77 o 
   7   0  12        2.40        0.91      4.64 o 
   8   0  12        6.98       10.54      6.40 o 
 -11   1  12        5.50       11.30      2.74 o 
 -10   1  12       11.75       16.93      3.10 o 
  -9   1  12       14.70        8.71      2.14 o 
  -8   1  12       11.26       11.11      1.94 o 
  -7   1  12        8.28        8.37      1.55 o 
  -6   1  12      323.53      337.31      7.76 o 
  -5   1  12        6.41        0.92      3.14 o 
  -4   1  12      920.56      939.64     37.28 o 
  -3   1  12        1.10        2.05      1.56 o 
  -2   1  12       31.83       34.38      2.53 o 
  -1   1  12      173.16      168.59      6.70 o 
   0   1  12       24.24       27.10      4.30 o 
   1   1  12       14.42        6.77      4.43 o 
   2   1  12       29.54       11.55     10.81 o 
   3   1  12      211.54      247.68      9.98 o 
   4   1  12       33.86       35.51      5.06 o 
   5   1  12      129.29      131.64      8.07 o 
   6   1  12        0.73       -1.68      2.74 o 
   7   1  12       14.57       15.45      4.46 o 
   8   1  12        4.47        0.86      3.48 o 
 -11   2  12        0.44        3.38      4.13 o 
 -10   2  12        0.08       -1.59      1.73 o 
  -9   2  12        1.09       -0.46      1.64 o 
  -8   2  12       15.77       12.76      4.11 o 
  -7   2  12        3.04        1.92      1.33 o 
  -6   2  12       59.58       60.73      3.46 o 
  -5   2  12       53.79       53.59      3.08 o 
  -4   2  12      152.40      144.20      5.76 o 
  -3   2  12       21.37       22.55      1.75 o 
  -2   2  12       18.43       13.50      1.97 o 
  -1   2  12        6.11        0.38      1.89 o 
   0   2  12        8.18        4.48      2.64 o 
   1   2  12        1.37       -0.95      2.42 o 
   2   2  12       78.47       31.54      5.04 o 
   3   2  12      186.87      177.39     11.92 o 
   4   2  12      155.88      144.37      9.36 o 
   5   2  12       39.56       26.46      4.77 o 
   6   2  12        5.07        9.25      3.70 o 
   7   2  12        8.60       11.92      4.32 o 
   8   2  12        0.38       -4.04      3.40 o 
 -11   3  12        0.94       -2.07      2.46 o 
 -10   3  12        4.46        3.12      2.26 o 
  -9   3  12       10.32        8.00      2.08 o 
  -8   3  12       29.08       34.29      3.42 o 
  -7   3  12        3.39        2.86      1.41 o 
  -6   3  12        0.80       -2.83      2.23 o 
  -5   3  12       17.46       22.30      2.73 o 
  -4   3  12        0.12        0.44      1.56 o 
  -3   3  12       38.63       39.60      2.98 o 
  -2   3  12       15.15       18.28      1.93 o 
  -1   3  12        3.22        3.87      2.03 o 
   0   3  12        5.33       12.43      3.34 o 
   1   3  12        6.04        6.00      2.98 o 
   2   3  12       28.74       28.85      5.79 o 
   3   3  12        3.45       -3.92      2.30 o 
   4   3  12       15.36        9.96      5.49 o 
   5   3  12       15.57       14.39      3.95 o 
   6   3  12        2.95        6.75      3.46 o 
   7   3  12       30.92       21.35      5.15 o 
   8   3  12        1.48        1.94      4.13 o 
 -11   4  12        5.64        6.68      3.06 o 
 -10   4  12        0.89        5.55      1.97 o 
  -9   4  12       28.85       35.94      4.95 o 
  -8   4  12        0.76        1.10      1.49 o 
  -7   4  12       15.38       18.69      2.20 o 
  -6   4  12        4.47        7.42      1.49 o 
  -5   4  12        0.11       -1.29      1.51 o 
  -4   4  12        0.04       -0.52      1.48 o 
  -3   4  12        0.01        0.22      1.00 o 
  -2   4  12       73.71       71.92     13.86 o 
  -1   4  12       40.77       32.54      8.77 o 
   0   4  12       18.47       23.18      3.38 o 
   1   4  12       49.30       53.94      6.62 o 
   2   4  12        1.58        1.61      3.50 o 
   3   4  12        5.66        2.45      3.95 o 
   4   4  12        6.95        3.20      2.82 o 
   5   4  12        3.34        4.64      4.16 o 
   6   4  12        3.54        1.82      3.17 o 
   7   4  12        1.12        0.35      3.25 o 
   8   4  12        0.28        7.46      6.19 o 
 -11   5  12        2.48        8.43      3.30 o 
 -10   5  12        2.69        5.88      3.23 o 
  -9   5  12        0.85       -0.79      1.66 o 
  -8   5  12        4.86        4.33      1.63 o 
  -7   5  12        5.93        6.32      2.06 o 
  -6   5  12        0.02       -2.25      1.17 o 
  -5   5  12      140.40      132.41      4.26 o 
  -4   5  12       58.37       61.05      3.12 o 
  -3   5  12       42.88       37.64      2.67 o 
  -2   5  12       82.52       68.00      3.35 o 
  -1   5  12        3.16        3.15      2.02 o 
   0   5  12      148.52      141.47      7.15 o 
   1   5  12        3.89       -0.80      1.69 o 
   2   5  12        2.80       -3.67      2.64 o 
   3   5  12        2.32        1.48      3.53 o 
   4   5  12        7.95        6.73      4.61 o 
   5   5  12        6.14       -2.80      2.49 o 
   6   5  12        1.90        4.47      3.32 o 
   7   5  12        6.40       10.92      9.17 o 
 -11   6  12       15.85       17.57      4.10 o 
 -10   6  12        6.18        4.44      2.90 o 
  -9   6  12       21.36       27.66      3.17 o 
  -8   6  12       20.02       23.24      2.72 o 
  -7   6  12        4.75        7.65      1.80 o 
  -6   6  12        6.42        8.89      1.81 o 
  -5   6  12       33.45       37.09      2.80 o 
  -4   6  12       14.53       13.12      1.96 o 
  -3   6  12       42.73       46.04      4.80 o 
  -2   6  12        1.59        0.81      1.42 o 
  -1   6  12        3.35        4.16      2.14 o 
   0   6  12       87.50       91.81     10.63 o 
   1   6  12       10.82       14.62      4.35 o 
   2   6  12      109.26      106.92      9.24 o 
   3   6  12       14.99       16.92      5.19 o 
   4   6  12        2.43        4.99      4.51 o 
   5   6  12        1.26        2.32      3.71 o 
   6   6  12        3.31        2.97      3.27 o 
   7   6  12        3.09       -0.43      3.17 o 
 -10   7  12        1.75        7.48      3.08 o 
  -9   7  12        2.91       -0.93      2.31 o 
  -8   7  12        4.95        6.36      2.28 o 
  -7   7  12       18.32       12.29      2.25 o 
  -6   7  12       42.94       49.26      3.50 o 
  -5   7  12       74.47       70.38      3.59 o 
  -4   7  12       95.17       90.09      4.05 o 
  -3   7  12       90.49       83.47      5.01 o 
  -2   7  12        9.79        8.24      1.96 o 
  -1   7  12       29.74       33.69      5.38 o 
   0   7  12       33.28       38.18      8.23 o 
   1   7  12        7.32       10.85      4.15 o 
   2   7  12       12.56       12.22      4.70 o 
   3   7  12        0.39        2.92      3.92 o 
   4   7  12       24.43       18.54      6.13 o 
   5   7  12        7.50       11.97      6.03 o 
   6   7  12        2.43        2.47      3.47 o 
   7   7  12       10.37        8.70      4.44 o 
 -10   8  12        8.74        6.80      3.08 o 
  -9   8  12        3.13       -0.25      4.04 o 
  -8   8  12        0.05        2.63      2.99 o 
  -7   8  12        0.05        4.14      1.76 o 
  -6   8  12        0.85        3.22      1.70 o 
  -5   8  12        2.05        5.04      1.76 o 
  -4   8  12       15.28       13.46      2.19 o 
  -3   8  12        0.07       -1.91      2.37 o 
  -2   8  12        1.15        0.84      1.44 o 
  -1   8  12        0.17       -1.44      1.98 o 
   0   8  12        0.73        2.19      2.64 o 
   1   8  12        3.65        4.55      3.79 o 
   2   8  12        9.94       10.87      4.56 o 
   3   8  12        0.82        1.44      3.92 o 
   4   8  12        0.01        4.29      4.54 o 
   5   8  12        0.91       -2.71      3.83 o 
   6   8  12        1.85        1.78      3.51 o 
   7   8  12        0.94        1.05      3.57 o 
 -10   9  12        0.12        1.08      4.53 o 
  -9   9  12        0.01        3.02      2.70 o 
  -8   9  12        0.63       -3.87      4.71 o 
  -7   9  12        2.06       -0.83      2.29 o 
  -6   9  12       18.70       23.26      3.74 o 
  -5   9  12        0.00        5.09      2.81 o 
  -4   9  12       21.60       25.01      3.74 o 
  -3   9  12       32.18       31.15      4.05 o 
  -2   9  12        1.63        2.61      1.56 o 
  -1   9  12        4.21       -0.08      2.24 o 
   0   9  12        0.21       -2.96      2.09 o 
   1   9  12        8.98        2.46      6.14 o 
   2   9  12       13.71       11.53      4.93 o 
   3   9  12        0.80        4.53      4.16 o 
   4   9  12       22.81       25.26      6.85 o 
   5   9  12        5.45        4.51      5.25 o 
   6   9  12        3.48       -1.22      4.93 o 
 -10  10  12       12.10       17.04      4.61 o 
  -9  10  12       25.75       32.04      9.98 o 
  -8  10  12        1.58        2.80      2.79 o 
  -7  10  12       17.85       23.18      4.03 o 
  -6  10  12        7.79       14.14      3.95 o 
  -5  10  12        6.53        1.70      2.15 o 
  -4  10  12        1.02        4.09      2.25 o 
  -3  10  12       10.14        4.76      2.59 o 
  -2  10  12       73.66       69.28      6.75 o 
  -1  10  12        0.01       -3.68      2.13 o 
   0  10  12       74.22       62.98      6.42 o 
   1  10  12       12.08        7.13      6.44 o 
   2  10  12       10.68       13.06      5.36 o 
   3  10  12       20.10       17.55      5.55 o 
   4  10  12        0.00       -2.43      3.84 o 
   5  10  12        3.53       -1.17      4.75 o 
   6  10  12        0.66       -4.13      4.90 o 
  -9  11  12        0.93        2.16      3.31 o 
  -8  11  12        3.50        3.35      2.19 o 
  -7  11  12        0.01       -2.62      2.16 o 
  -6  11  12        7.23        7.87      4.52 o 
  -5  11  12       15.60       13.29      3.15 o 
  -4  11  12       18.43       17.34      3.67 o 
  -3  11  12       22.60       25.13      3.23 o 
  -2  11  12        9.98       12.38      4.57 o 
  -1  11  12        2.40        4.42      2.67 o 
   0  11  12        7.12        4.73      2.91 o 
   1  11  12        0.43        0.68      2.79 o 
   2  11  12        3.12       -4.49      3.35 o 
   3  11  12        1.95        3.08      4.40 o 
   4  11  12       12.89       18.34      6.74 o 
   5  11  12        0.56       -3.37      4.36 o 
   6  11  12        6.38        6.26      6.50 o 
  -9  12  12       15.33       12.05      4.38 o 
  -8  12  12        0.80        1.89      4.28 o 
  -7  12  12        1.06        2.85      2.48 o 
  -6  12  12       13.16       24.12      3.35 o 
  -5  12  12       11.18        6.22      2.15 o 
  -4  12  12        1.05        4.99      2.33 o 
  -3  12  12        9.08        5.92      3.43 o 
  -2  12  12       14.51        4.59      4.12 o 
  -1  12  12        2.54        1.53      1.97 o 
   0  12  12       17.55       21.02      4.41 o 
   1  12  12        1.47        0.16      2.73 o 
   2  12  12       19.79       23.35      6.70 o 
   3  12  12        0.32        0.78      4.45 o 
   4  12  12       10.94       18.97      6.81 o 
   5  12  12        2.34       -6.52      4.04 o 
  -8  13  12        5.27       11.15      4.14 o 
  -7  13  12        1.36        1.62      3.18 o 
  -6  13  12        3.82        3.02      3.12 o 
  -5  13  12        4.70        4.99      5.12 o 
  -4  13  12       12.70        2.84      2.37 o 
  -3  13  12        1.27       -0.09      4.32 o 
  -2  13  12        1.05        0.65      2.60 o 
  -1  13  12        1.00        3.46      2.26 o 
   0  13  12        0.84        2.67      3.06 o 
   1  13  12        0.14       -1.95      2.87 o 
   2  13  12        0.35        2.73      4.55 o 
   3  13  12        4.47        3.39      4.98 o 
   4  13  12        1.26        4.76      5.94 o 
   5  13  12        1.69        2.75      5.93 o 
  -8  14  12        9.88        9.55      4.37 o 
  -7  14  12        0.45       -3.11      2.95 o 
  -6  14  12       21.14       12.14      3.74 o 
  -5  14  12       18.06        8.93      3.70 o 
  -4  14  12       28.96       37.12     12.83 o 
  -3  14  12        6.57        2.63      3.00 o 
  -2  14  12        0.04        1.40      2.22 o 
  -1  14  12       19.73       15.30      4.53 o 
   0  14  12        2.38        3.14      3.42 o 
   1  14  12        4.74        7.39      7.10 o 
   2  14  12        1.96       -1.32      4.27 o 
   3  14  12        0.41        5.39      5.64 o 
   4  14  12        2.44        1.12      4.97 o 
  -7  15  12        4.15        0.91      1.89 o 
  -6  15  12        1.18        4.54      3.48 o 
  -5  15  12       13.52       18.65      4.43 o 
  -4  15  12        0.93        4.42      3.57 o 
  -3  15  12       11.42       14.62      4.32 o 
  -2  15  12        3.27        9.74      2.93 o 
  -1  15  12        1.30        4.75      3.69 o 
   0  15  12        0.06        0.00      3.32 o 
   1  15  12        0.42       -0.05      3.50 o 
   2  15  12        9.74        9.60      5.82 o 
   3  15  12        0.59       -0.70      4.98 o 
   4  15  12       11.25        3.44      5.57 o 
  -6  16  12        3.31        4.92      2.70 o 
  -5  16  12        0.03        2.49      3.41 o 
  -4  16  12        0.41        3.48      2.60 o 
  -3  16  12        0.04        3.74      2.66 o 
  -2  16  12        6.47        8.41      3.12 o 
  -1  16  12        1.09        3.23      2.95 o 
   0  16  12        5.70        6.04      4.13 o 
   1  16  12        3.15        9.20      4.51 o 
   2  16  12        1.18       -2.23      4.54 o 
   3  16  12       11.20       17.30      7.19 o 
  -5  17  12        3.28        2.18      2.87 o 
  -4  17  12        0.06        1.22      2.79 o 
  -3  17  12        3.76       10.77      3.86 o 
  -2  17  12        0.13        3.44      4.19 o 
  -1  17  12        0.23        4.98      3.98 o 
   0  17  12        1.75       -1.49      6.79 o 
   1  17  12        0.44       -2.21      3.74 o 
  -3  18  12        0.05       -3.18      3.15 o 
  -2  18  12       10.38       13.60      5.32 o 
  -1  18  12        1.81        4.94      4.69 o 
   0  18  12        3.00        5.52      4.68 o 
 -11   1  13        5.10        6.21      2.85 o 
 -10   1  13        0.16       -2.36      1.88 o 
  -9   1  13        6.87        4.20      2.88 o 
  -8   1  13        0.61        0.19      1.41 o 
  -7   1  13       23.61       23.46      2.11 o 
  -6   1  13       21.70       16.89      7.00 o 
  -5   1  13      296.23      295.89     11.46 o 
  -4   1  13       14.27       23.72      4.32 o 
  -3   1  13      283.68      265.87      7.66 o 
  -2   1  13       11.51        4.44      1.84 o 
  -1   1  13        2.85        4.12      2.45 o 
   0   1  13       13.54       10.54      2.28 o 
   1   1  13        4.51        5.51      1.95 o 
   2   1  13       52.26       37.98      6.29 o 
   3   1  13        2.23        1.79      2.65 o 
   4   1  13        5.73        1.23      2.82 o 
   5   1  13       41.63       44.10      5.83 o 
   6   1  13        2.47        1.40      3.19 o 
   7   1  13        2.67        0.95      3.79 o 
 -11   2  13       13.36       14.32      8.22 o 
 -10   2  13       21.51       24.23      3.40 o 
  -9   2  13       11.01       13.60      2.31 o 
  -8   2  13       14.77       20.40      2.37 o 
  -7   2  13       25.13       30.45      2.52 o 
  -6   2  13        7.35        5.71      2.40 o 
  -5   2  13        1.08        2.48      2.43 o 
  -4   2  13       11.74       13.79      2.13 o 
  -3   2  13        1.91        4.18      1.88 o 
  -2   2  13        6.22        7.80      2.04 o 
  -1   2  13       30.34       42.20      4.18 o 
   0   2  13       39.94       41.36      5.37 o 
   1   2  13       34.25       36.03      5.31 o 
   3   2  13        0.01        1.37      2.51 o 
   4   2  13       48.05       54.68      6.02 o 
   5   2  13       11.87       15.17      5.06 o 
   6   2  13       11.04       11.90      4.27 o 
   7   2  13       13.76       11.89      8.54 o 
 -10   3  13        0.71        0.36      1.84 o 
  -9   3  13        9.81       16.31      2.92 o 
  -8   3  13        0.19        1.24      1.48 o 
  -7   3  13       28.94       22.80      2.25 o 
  -6   3  13        2.87        2.64      4.63 o 
  -5   3  13      270.85      309.70      9.16 o 
  -4   3  13        2.37        1.12      1.83 o 
  -3   3  13       62.15       65.48      4.53 o 
  -2   3  13       19.66       29.45      6.95 o 
  -1   3  13       38.88       48.50      4.55 o 
   0   3  13        9.01       10.44      3.26 o 
   1   3  13        3.70        2.20      2.31 o 
   2   3  13        4.43        4.16      3.41 o 
   3   3  13        0.57        2.37      2.50 o 
   4   3  13       37.42       47.75      5.76 o 
   5   3  13        0.06       -1.32      2.76 o 
   6   3  13        2.48        2.49      4.36 o 
   7   3  13       13.92       19.79      5.14 o 
 -10   4  13        5.71        4.24      2.08 o 
  -9   4  13        1.36        2.51      1.83 o 
  -8   4  13       11.28       13.38      2.49 o 
  -7   4  13        1.29        2.86      1.47 o 
  -6   4  13       16.13       19.69      1.99 o 
  -5   4  13        0.92        1.71      1.92 o 
  -4   4  13       17.78       19.11      3.78 o 
  -3   4  13       25.61       23.33      2.07 o 
  -2   4  13        4.62        0.96      4.38 o 
  -1   4  13        8.51       13.11      3.96 o 
   0   4  13       18.25       24.89      4.46 o 
   1   4  13        0.01        0.16      2.63 o 
   2   4  13       33.31       41.83      6.76 o 
   3   4  13        1.59        4.08      2.97 o 
   4   4  13        3.77        1.44      2.95 o 
   5   4  13        0.17        0.31      2.95 o 
   6   4  13        4.78        3.77      3.40 o 
   7   4  13        4.90       -0.09      3.66 o 
 -10   5  13        4.69       12.78      2.62 o 
  -9   5  13        1.57        2.40      1.62 o 
  -8   5  13        0.67        3.27      1.77 o 
  -7   5  13        0.35        1.21      1.51 o 
  -6   5  13        7.26        8.90      2.20 o 
  -5   5  13       58.25       58.13      2.92 o 
  -4   5  13        2.61        3.51      3.09 o 
  -3   5  13        1.37        2.80      1.48 o 
  -2   5  13      107.32      114.17      7.47 o 
  -1   5  13       70.86       63.34      4.93 o 
   0   5  13      110.91      102.77     12.21 o 
   1   5  13        5.55        0.32      1.58 o 
   2   5  13        3.88        8.65      4.10 o 
   3   5  13       28.28       30.51      6.61 o 
   4   5  13       21.06       18.02      3.98 o 
   5   5  13        5.69        9.02      3.89 o 
   6   5  13        0.87        6.95      3.79 o 
   7   5  13        0.90        0.17      3.63 o 
 -10   6  13        1.76        5.05      2.28 o 
  -9   6  13        0.66       -0.38      1.81 o 
  -8   6  13        3.89        5.06      1.94 o 
  -7   6  13        5.97        9.33      4.36 o 
  -6   6  13        0.11        1.29      1.56 o 
  -5   6  13        1.19        4.30      1.66 o 
  -4   6  13        1.61        0.28      1.40 o 
  -3   6  13        0.80        2.73      1.41 o 
  -2   6  13       34.18       34.33      5.42 o 
  -1   6  13        7.03        4.55      2.33 o 
   0   6  13       44.19       51.91      9.20 o 
   1   6  13       20.25       15.08      4.52 o 
   2   6  13       20.21       31.30      6.21 o 
   3   6  13        3.83        5.04      4.54 o 
   4   6  13        3.82        5.68      4.74 o 
   5   6  13        0.02       -0.35      2.72 o 
   6   6  13        0.70       -1.15     13.22 o 
 -10   7  13       24.51       29.56      4.58 o 
  -9   7  13       57.79       66.28      4.66 o 
  -8   7  13       27.99       36.17      3.35 o 
  -7   7  13       24.19       31.05      2.99 o 
  -6   7  13        4.99        4.17      1.78 o 
  -5   7  13        5.32        9.44      1.96 o 
  -4   7  13       13.13       11.63      2.01 o 
  -3   7  13       12.19       18.37      2.35 o 
  -2   7  13       21.73       21.61      3.67 o 
  -1   7  13        5.39       -0.85      4.88 o 
   0   7  13        1.22        0.92      5.21 o 
   1   7  13        2.86       -2.98      2.89 o 
   2   7  13        9.32       12.14      4.90 o 
   3   7  13        3.34        4.61      4.09 o 
   4   7  13        5.56        3.88      4.50 o 
   5   7  13        3.77        5.25      3.44 o 
   6   7  13       12.31       21.74      5.18 o 
  -9   8  13       28.31       30.93     12.55 o 
  -8   8  13        1.65       -0.10      1.77 o 
  -7   8  13       35.26       35.11      5.04 o 
  -6   8  13       12.52       19.76      2.56 o 
  -5   8  13        0.57        2.42      1.61 o 
  -4   8  13       17.93       10.46      2.14 o 
  -3   8  13        2.05        2.18      1.69 o 
  -2   8  13       51.01       49.02      4.89 o 
  -1   8  13       12.08       13.58      6.17 o 
   0   8  13       59.20       51.20      6.68 o 
   1   8  13       11.09       22.93      5.42 o 
   2   8  13       31.68       34.55      6.80 o 
   3   8  13        5.06        6.34      4.75 o 
   4   8  13        2.53        4.49      4.68 o 
   5   8  13        2.94        0.14      4.28 o 
   6   8  13        3.21       10.70      4.12 o 
  -9   9  13        0.69        1.75      3.45 o 
  -8   9  13        5.03        4.46      2.95 o 
  -7   9  13        3.03        1.23      1.84 o 
  -6   9  13       13.78       17.41      3.16 o 
  -5   9  13       46.92       49.55      3.89 o 
  -4   9  13       12.21        7.93      2.12 o 
  -3   9  13       20.57       13.43      3.15 o 
  -2   9  13        0.36        2.50      4.53 o 
  -1   9  13       85.36       78.30     11.59 o 
   0   9  13       14.12       12.03      3.54 o 
   1   9  13       11.41        8.07      4.19 o 
   2   9  13       18.32       30.78      6.58 o 
   3   9  13        0.24        1.59      4.21 o 
   4   9  13       23.88       32.42      7.53 o 
   5   9  13        1.65        6.37      5.34 o 
   6   9  13        6.35        8.69      4.26 o 
  -9  10  13        0.21        5.89      4.65 o 
  -8  10  13        0.20        0.06      3.23 o 
  -7  10  13        1.31        2.09      2.82 o 
  -6  10  13        0.95        0.21      5.15 o 
  -5  10  13        0.11       -1.16      3.89 o 
  -4  10  13        6.22       12.19      3.21 o 
  -3  10  13        2.42        6.32      2.47 o 
  -2  10  13        6.09        5.28      2.00 o 
  -1  10  13        6.43        7.74      3.35 o 
   0  10  13        2.95        3.54      2.91 o 
   1  10  13        3.36        2.11      3.78 o 
   2  10  13        0.04        2.09      4.07 o 
   3  10  13        0.02        3.99      4.50 o 
   4  10  13        1.96       14.77      6.56 o 
   5  10  13        0.48        5.40      5.74 o 
  -8  11  13        1.90        7.50      3.14 o 
  -7  11  13        1.38        1.50      2.61 o 
  -6  11  13        5.67        8.60      3.24 o 
  -5  11  13        7.23        8.38      6.21 o 
  -4  11  13        4.58        1.20      4.86 o 
  -3  11  13        0.00       -1.29      3.49 o 
  -2  11  13        1.77        3.44      2.11 o 
  -1  11  13        4.12        4.46      2.98 o 
   0  11  13        0.09        2.54      3.33 o 
   1  11  13        0.49       -1.37      3.38 o 
   2  11  13        0.00        6.95      4.74 o 
   3  11  13        1.75        1.71      4.22 o 
   4  11  13        0.80        3.43      5.38 o 
   5  11  13        5.84        3.36      5.34 o 
  -8  12  13        3.09        5.85      2.43 o 
  -7  12  13        0.03        0.07      4.28 o 
  -6  12  13       19.50       30.79      4.78 o 
  -5  12  13        6.27        1.19      6.37 o 
  -4  12  13        7.38        4.85      3.82 o 
  -3  12  13        2.91        0.13      1.97 o 
  -2  12  13        8.24        5.89      3.31 o 
  -1  12  13        9.37        7.18      3.00 o 
   0  12  13       15.05       16.34      4.17 o 
   1  12  13        4.11        3.12      4.47 o 
   2  12  13       15.36       12.02      5.77 o 
   3  12  13        1.22        2.01      4.76 o 
   4  12  13        2.14        6.32      5.84 o 
  -7  13  13        0.77        0.08      2.02 o 
  -6  13  13       16.04       11.46      2.72 o 
  -5  13  13        0.10        1.72      2.16 o 
  -4  13  13       51.48       46.18      8.98 o 
  -3  13  13        1.15        2.66      3.46 o 
  -2  13  13       22.25       17.91     10.94 o 
  -1  13  13        0.06       -0.40      2.73 o 
   0  13  13        0.27        1.72      3.30 o 
   1  13  13        5.90        0.45      4.24 o 
   2  13  13        0.60       -4.30      3.91 o 
   3  13  13       17.53       17.39      6.89 o 
   4  13  13        1.35        4.75      5.58 o 
  -7  14  13        6.59        9.59      4.23 o 
  -6  14  13        0.20        8.34      3.95 o 
  -5  14  13        0.69        3.47      4.33 o 
  -4  14  13        2.34        1.03      2.56 o 
  -3  14  13        6.19        5.88      3.73 o 
  -2  14  13        1.99        3.30      3.19 o 
  -1  14  13        7.89       12.60      4.15 o 
   0  14  13        7.12       10.20      4.02 o 
   1  14  13        6.20        4.89      5.00 o 
   2  14  13        0.14        0.64      4.41 o 
   3  14  13        7.43       18.99      7.21 o 
  -6  15  13        3.55       -1.47      2.56 o 
  -5  15  13        0.01        2.12      4.52 o 
  -4  15  13        0.04        1.81      3.16 o 
  -3  15  13        0.55        3.48      3.31 o 
  -2  15  13        1.56        0.79      2.32 o 
  -1  15  13        1.80        5.04      4.06 o 
   0  15  13        0.94        1.81      3.46 o 
   1  15  13        0.04        0.68      4.33 o 
   2  15  13        0.00        4.39      5.44 o 
  -4  16  13        0.32       -1.43      2.15 o 
  -3  16  13        0.27        1.00      2.45 o 
  -2  16  13        0.43       -0.56      2.52 o 
  -1  16  13        0.08        2.71      3.95 o 
   0  16  13        0.16        0.47      5.14 o 
   1  16  13        0.22       -4.61      4.35 o 
 -10   0  14       12.80       11.01      3.31 o 
  -9   0  14       29.56       20.10      4.14 o 
  -8   0  14       30.66       26.75      3.90 o 
  -7   0  14       38.16       40.40      3.72 o 
  -5   0  14       23.39       33.52      7.10 o 
  -4   0  14       17.10       14.60      5.59 o 
  -3   0  14      105.93       91.82      4.62 o 
  -2   0  14        1.23        0.09      1.82 o 
  -1   0  14       37.95       41.06      5.00 o 
   0   0  14       29.59       31.59      4.81 o 
   2   0  14        0.01       -0.45      1.64 o 
   3   0  14      152.57      155.48     11.76 o 
   4   0  14       25.77       31.12      7.16 o 
   5   0  14        0.10        0.20      4.22 o 
   6   0  14        7.33       13.85      6.01 o 
 -10   1  14        0.10       -1.00      1.69 o 
  -9   1  14        0.00       -0.05      1.87 o 
  -8   1  14        0.64        0.74      1.83 o 
  -7   1  14        4.30        5.95      1.43 o 
  -6   1  14       43.93       36.96      7.54 o 
  -5   1  14        3.41        1.34      4.37 o 
  -4   1  14       39.62       50.08      8.43 o 
  -3   1  14       59.71       69.15      4.82 o 
  -2   1  14        9.91       11.34      2.41 o 
  -1   1  14       43.69       34.28      6.12 o 
   0   1  14        0.06        1.35      1.74 o 
   2   1  14        5.92       -0.31      1.38 o 
   3   1  14       68.77       72.00      7.94 o 
   4   1  14        0.34        2.76      3.99 o 
   5   1  14        7.28        6.94      3.81 o 
   6   1  14        7.42        7.04      3.73 o 
 -10   2  14        0.02        1.15      2.36 o 
  -9   2  14        7.02        7.38      4.63 o 
  -8   2  14        0.02        0.51      1.53 o 
  -7   2  14        2.83        2.54      1.38 o 
  -6   2  14       67.73       64.99      8.05 o 
  -5   2  14      214.15      208.60     11.43 o 
  -4   2  14       88.36       80.15      4.36 o 
  -3   2  14       14.70       15.89      2.60 o 
  -2   2  14        3.15        1.38      2.03 o 
  -1   2  14       15.53       14.54      3.51 o 
   0   2  14        2.39        7.18      3.03 o 
   2   2  14        1.06       -0.06      2.06 o 
   3   2  14        0.36       -3.48      2.21 o 
   4   2  14        0.20       -4.91      3.23 o 
   5   2  14        0.02        2.61      3.30 o 
   6   2  14        0.43        2.69      3.42 o 
 -10   3  14        2.07        2.95      2.17 o 
  -9   3  14        0.28       -0.09      1.65 o 
  -8   3  14        0.78        0.06      1.50 o 
  -7   3  14       38.39       38.56      2.67 o 
  -6   3  14       18.58       17.69      2.89 o 
  -5   3  14      103.77      104.21      5.20 o 
  -4   3  14       34.53       29.83      3.23 o 
  -3   3  14       37.82       47.30      8.42 o 
  -2   3  14        0.09        0.19      1.98 o 
  -1   3  14        3.50        2.19      5.42 o 
   0   3  14       15.98       15.30      3.90 o 
   2   3  14        0.74        4.88      3.85 o 
   3   3  14        0.44       -0.80      2.61 o 
   4   3  14        6.95        7.38      3.53 o 
   5   3  14        0.42       -2.43      3.12 o 
   6   3  14        3.78        0.73      4.39 o 
 -10   4  14        9.48        8.67      2.32 o 
  -9   4  14        0.01        2.73      1.76 o 
  -8   4  14       12.76       18.68      2.39 o 
  -7   4  14        0.42        2.18      1.52 o 
  -6   4  14       19.78       13.42      2.89 o 
  -5   4  14        5.90        2.91      3.33 o 
  -4   4  14        2.70        1.36      1.27 o 
  -3   4  14       10.90        7.14      2.64 o 
  -2   4  14        0.01        2.50      3.84 o 
  -1   4  14      105.60      104.35      9.55 o 
   0   4  14        0.38       -1.00      2.17 o 
   2   4  14       53.35       71.33      8.79 o 
   3   4  14        8.07        4.17      2.98 o 
   4   4  14       22.75       20.57      9.46 o 
   5   4  14        1.21        0.20      2.98 o 
   6   4  14        0.10        0.35      3.34 o 
  -9   5  14        2.91        4.55      2.08 o 
  -8   5  14        1.52        0.25      1.61 o 
  -7   5  14        3.24        5.27      1.78 o 
  -6   5  14       20.53       24.66      3.60 o 
  -5   5  14       10.31       14.94      2.20 o 
  -4   5  14       13.11       20.30      2.15 o 
  -3   5  14       15.55       12.97      2.93 o 
  -2   5  14       14.91       24.42      3.65 o 
  -1   5  14        5.10        7.44      4.77 o 
   1   5  14        8.53        2.77      2.40 o 
   2   5  14       24.80       30.74      6.41 o 
   3   5  14        5.71        4.56      2.99 o 
   4   5  14       70.96       72.01      7.23 o 
   5   5  14        4.61        4.47      3.53 o 
   6   5  14       12.72       14.73      4.60 o 
  -9   6  14        1.40        1.48      1.99 o 
  -8   6  14       53.22       58.92      4.06 o 
  -7   6  14        0.10        0.46      1.68 o 
  -6   6  14        0.05       -1.26      1.36 o 
  -5   6  14        3.12        2.82      2.61 o 
  -4   6  14        2.85        4.68      1.66 o 
  -3   6  14        5.44       11.05      2.18 o 
  -2   6  14        0.08       -0.79      2.16 o 
  -1   6  14       24.54       23.41      3.80 o 
   1   6  14       21.04       14.93      4.44 o 
   2   6  14        0.97        1.41      3.70 o 
   3   6  14       42.46       40.92      7.77 o 
   4   6  14       15.04        6.91      3.42 o 
   5   6  14        3.71        8.90      4.33 o 
  -9   7  14        2.13        3.33      3.11 o 
  -8   7  14        0.54       -1.66      1.74 o 
  -7   7  14        5.72        2.78      1.86 o 
  -6   7  14        8.75        6.10      1.96 o 
  -5   7  14        7.18        7.33      1.85 o 
  -4   7  14        4.33        1.41      1.59 o 
  -3   7  14       17.52       15.16      3.29 o 
  -2   7  14        1.19        1.41      2.08 o 
  -1   7  14        9.86       13.37      6.27 o 
   0   7  14        0.04       -0.95      4.45 o 
   1   7  14        0.39        3.56      3.43 o 
   2   7  14        0.08       -1.05      3.50 o 
   3   7  14       14.77       15.66      5.72 o 
   4   7  14        0.12       -4.48      4.21 o 
   5   7  14        7.50        8.00      3.76 o 
  -9   8  14        2.65        2.95      2.02 o 
  -8   8  14        0.86        0.81      1.82 o 
  -7   8  14        1.96       -0.35      1.78 o 
  -6   8  14        3.46        5.62      1.98 o 
  -5   8  14        5.64        5.62      1.93 o 
  -4   8  14        0.03        1.93      1.62 o 
  -3   8  14        1.39        3.29      2.38 o 
  -2   8  14        0.15        0.70      4.46 o 
  -1   8  14        0.47        7.93      6.13 o 
   0   8  14        2.81        2.58      5.99 o 
   1   8  14        2.27        1.47      3.47 o 
   2   8  14        7.47       12.23      4.94 o 
   3   8  14        6.70        8.97      5.26 o 
   4   8  14       14.39       13.98      6.08 o 
   5   8  14        2.90        8.65      3.81 o 
  -8   9  14        6.08        5.09      2.20 o 
  -7   9  14        0.63       -1.15      2.16 o 
  -6   9  14        0.79        1.82      1.92 o 
  -5   9  14       11.42       17.02      2.60 o 
  -4   9  14        3.60        3.40      1.89 o 
  -3   9  14        4.40       -0.95      1.51 o 
  -2   9  14        0.16       -4.19      4.91 o 
  -1   9  14       10.97        9.60      6.27 o 
   0   9  14       10.33       12.03      3.65 o 
   1   9  14        2.61        1.26      3.75 o 
   2   9  14        0.11       -5.28      3.46 o 
   3   9  14        5.07        6.92      5.23 o 
   4   9  14        0.42       -1.10      4.04 o 
  -8  10  14        7.28        8.76      3.35 o 
  -7  10  14        9.18       14.61      4.53 o 
  -6  10  14        1.31        3.28      2.18 o 
  -5  10  14       26.37       42.31      3.86 o 
  -4  10  14       12.72       13.44      3.31 o 
  -3  10  14        0.34       -2.49      2.03 o 
  -2  10  14        6.99       16.72      7.23 o 
  -1  10  14       42.10       32.76      5.06 o 
   0  10  14        1.86        3.24      5.80 o 
   1  10  14       42.70       42.64      7.59 o 
   2  10  14        2.26       -0.51      4.13 o 
   3  10  14       11.97       18.24      6.24 o 
   4  10  14        1.85       -0.64      4.55 o 
  -7  11  14        4.34        6.87      7.04 o 
  -6  11  14       20.13       23.92      4.30 o 
  -5  11  14        0.43        0.08      2.80 o 
  -4  11  14       37.18       54.89      5.77 o 
  -3  11  14        2.64        9.38      3.06 o 
  -2  11  14        5.45        2.60      6.21 o 
  -1  11  14        2.51        0.07      2.83 o 
   0  11  14        0.04        4.25      3.32 o 
   1  11  14        0.97        5.65      4.54 o 
   2  11  14        0.23        2.73      4.48 o 
   3  11  14        8.21        4.16      4.92 o 
  -7  12  14        0.07       -0.05      2.52 o 
  -6  12  14        1.29        0.39      2.67 o 
  -5  12  14        3.51        6.73      3.08 o 
  -4  12  14        0.42        3.18      3.14 o 
  -3  12  14        6.32        6.86      2.34 o 
  -2  12  14        5.43        0.66      4.03 o 
  -1  12  14        7.32        9.57      5.92 o 
   0  12  14        3.08        5.85      3.51 o 
   1  12  14        3.80        6.02      4.88 o 
   2  12  14        5.26       13.24      5.66 o 
   3  12  14        0.23        5.94      5.42 o 
  -6  13  14        0.34        1.96      1.94 o 
  -5  13  14        0.03        2.39      2.41 o 
  -4  13  14        1.13        1.95      2.51 o 
  -3  13  14        0.05        9.56      3.71 o 
  -2  13  14        0.52       -0.75      2.94 o 
  -1  13  14        1.03       -0.99      2.11 o 
   0  13  14        0.43        1.87      3.36 o 
   1  13  14        0.01        4.85      5.19 o 
   2  13  14        0.08       -2.97      4.14 o 
  -5  14  14        2.97        5.44      2.67 o 
  -4  14  14        2.94       -2.02      4.10 o 
  -3  14  14        0.90        0.20      2.92 o 
  -2  14  14        5.26        1.96      4.40 o 
  -1  14  14        0.64       -1.03      2.87 o 
   0  14  14        5.74        6.31      6.13 o 
   1  14  14        1.21        3.33      5.24 o 
  -3  15  14        0.51        0.39      3.44 o 
  -2  15  14       13.49       17.13      4.59 o 
  -1  15  14        4.06       13.71      4.22 o 
   0  15  14        3.15        3.57      3.88 o 
  -9   1  15        4.74        6.79      2.24 o 
  -8   1  15        0.45       -0.33      1.58 o 
  -7   1  15        0.22        2.62      1.95 o 
  -5   1  15        5.58       12.05      5.51 o 
  -4   1  15       15.82       17.50      8.10 o 
  -3   1  15        0.35       -0.01      1.58 o 
  -2   1  15       42.39       50.23      3.68 o 
  -1   1  15       11.36        8.83      2.29 o 
   0   1  15       27.22       22.73      3.18 o 
   3   1  15        4.23        0.40      2.72 o 
   4   1  15        1.24        0.27      3.39 o 
   5   1  15        0.70        4.78      3.48 o 
  -9   2  15       24.47       25.90      3.77 o 
  -8   2  15        6.63        4.72      1.79 o 
  -7   2  15        3.79        3.01      2.31 o 
  -6   2  15        9.00       10.15      3.02 o 
  -5   2  15        0.31        0.78      1.81 o 
  -4   2  15        0.05        1.80      1.84 o 
  -3   2  15       49.99       63.28      5.90 o 
  -2   2  15        0.05       -1.01      1.93 o 
  -1   2  15       52.92       60.02      4.51 o 
   0   2  15        1.23        2.75      1.93 o 
   3   2  15        0.54       -1.54      3.26 o 
   4   2  15        4.05        6.03      4.38 o 
   5   2  15        0.00        2.05      3.22 o 
  -9   3  15        3.71        4.11      2.11 o 
  -8   3  15       17.55       22.08      2.49 o 
  -7   3  15        0.00       -0.82      3.55 o 
  -6   3  15       36.44       37.22      3.76 o 
  -5   3  15        5.72        7.53      2.22 o 
  -4   3  15      140.22      147.78      6.40 o 
  -3   3  15        1.47       -0.46      2.02 o 
  -2   3  15        6.98       10.43      2.92 o 
  -1   3  15       17.76       15.53      3.85 o 
   0   3  15        0.66       -0.67      2.36 o 
   2   3  15        4.56        8.49      4.43 o 
   3   3  15       18.95       16.18      5.03 o 
   4   3  15        6.71        7.78      6.84 o 
   5   3  15        8.09        3.69      6.71 o 
  -9   4  15        0.09        1.96      1.91 o 
  -8   4  15       11.54       14.50      5.17 o 
  -7   4  15        2.45        2.48      2.82 o 
  -6   4  15        9.06       11.36      2.89 o 
  -5   4  15       36.43       33.51      3.75 o 
  -4   4  15       56.48       56.14      4.69 o 
  -3   4  15        0.82       -1.06      1.94 o 
  -2   4  15       12.90       13.02      3.02 o 
  -1   4  15        1.42        6.51      2.97 o 
   0   4  15        1.38        2.57      2.65 o 
   2   4  15        2.65       11.26      4.63 o 
   3   4  15        0.28        0.70      3.93 o 
   4   4  15        0.54        6.23      3.25 o 
   5   4  15        0.51       -0.62      5.09 o 
  -9   5  15        2.94        4.33      2.07 o 
  -8   5  15        1.96        1.24      1.76 o 
  -7   5  15        0.98        3.09      1.68 o 
  -6   5  15        2.31        0.14      1.47 o 
  -5   5  15        0.01       -0.14      1.38 o 
  -4   5  15        2.78        4.29      1.71 o 
  -3   5  15        0.04       -0.19      2.15 o 
  -2   5  15        0.01       -0.51      2.29 o 
  -1   5  15        1.24       -0.14      2.31 o 
   2   5  15        1.47        0.75      3.76 o 
   3   5  15       21.19       28.61      4.70 o 
   4   5  15       22.59       34.80      5.42 o 
  -8   6  15        0.00        2.39      1.85 o 
  -7   6  15        0.26        0.45      1.68 o 
  -6   6  15       10.04       15.21      2.26 o 
  -5   6  15        2.28       -0.22      1.48 o 
  -4   6  15        1.85        3.39      1.66 o 
  -3   6  15        0.54       -0.96      2.16 o 
  -2   6  15        8.47        5.27      3.38 o 
  -1   6  15        1.18        1.33      2.38 o 
   2   6  15        0.00       -1.52      3.71 o 
   3   6  15       21.96       24.87      4.52 o 
   4   6  15        4.78        2.66      3.21 o 
  -8   7  15        2.99        5.96      2.21 o 
  -7   7  15        0.52       -2.20      1.76 o 
  -6   7  15        8.03        7.89      3.81 o 
  -5   7  15        9.25       12.20      2.61 o 
  -4   7  15        5.44       10.77      2.22 o 
  -3   7  15       13.16       15.09      5.67 o 
  -2   7  15        0.91        1.15      2.53 o 
  -1   7  15        0.69       -4.19      4.87 o 
   1   7  15        0.02        1.13      3.27 o 
   2   7  15        1.66        6.27      4.69 o 
   3   7  15        0.57       -0.20      4.09 o 
   4   7  15        0.71        3.42      5.88 o 
  -8   8  15        0.24        0.76      2.03 o 
  -7   8  15       15.83       22.30      3.06 o 
  -6   8  15        0.68       -0.40      1.87 o 
  -5   8  15        1.41        2.07      1.98 o 
  -4   8  15        0.03        1.18      1.72 o 
  -3   8  15        3.33        4.67      4.19 o 
  -2   8  15       21.04       16.32      3.57 o 
  -1   8  15        0.33       -1.74      5.65 o 
   1   8  15       19.55       29.31      6.50 o 
   2   8  15        1.22       -1.36      3.71 o 
   3   8  15        9.45        5.92      4.89 o 
  -7   9  15        2.59        3.44      2.14 o 
  -6   9  15        5.41       11.13      2.50 o 
  -5   9  15       13.91       12.13      2.60 o 
  -4   9  15        5.96        8.03      2.18 o 
  -3   9  15       17.95       25.35      6.76 o 
  -2   9  15        0.01        3.83      6.10 o 
  -1   9  15        1.30        6.50      6.18 o 
   0   9  15        1.07        2.20      3.66 o 
   1   9  15        0.85        4.91      4.10 o 
   2   9  15        2.53        6.48      4.86 o 
   3   9  15       10.47       14.68      6.16 o 
  -7  10  15        0.58        1.77      2.20 o 
  -6  10  15        1.95        1.38      2.11 o 
  -5  10  15        0.99        1.72      1.95 o 
  -4  10  15       11.45       17.44      2.72 o 
  -3  10  15        0.02        2.07      5.88 o 
  -2  10  15       10.63       17.73      7.64 o 
  -1  10  15        0.00       -4.30      5.78 o 
   0  10  15       13.01       16.76      5.43 o 
   1  10  15        0.36       -1.81      3.50 o 
   2  10  15       20.69       31.33      7.33 o 
  -6  11  15        0.81       -0.01      2.27 o 
  -5  11  15        2.13        1.25      2.92 o 
  -4  11  15        0.75        0.27      2.62 o 
  -3  11  15       11.01        8.68      3.35 o 
  -2  11  15        0.21       -1.86      5.30 o 
  -1  11  15        3.03       -0.34      2.97 o 
   0  11  15        0.21        3.02      3.41 o 
   1  11  15        0.83        6.95      4.91 o 
   2  11  15        0.07       -1.08      4.26 o 
  -5  12  15        1.12        6.08      3.38 o 
  -4  12  15        2.11       11.51      3.66 o 
  -3  12  15        3.50        2.41      2.92 o 
  -2  12  15        2.32        2.77      3.25 o 
  -1  12  15       10.47        1.84      3.58 o 
   0  12  15        4.51       -0.04      4.11 o 
   1  12  15       11.70       10.81      5.46 o 
  -4  13  15        4.93        6.25      4.78 o 
  -3  13  15        9.53       13.28      3.21 o 
  -2  13  15        1.23        3.44      3.67 o 
  -1  13  15        0.70        4.78      3.96 o 
   0  13  15        0.35       -2.64      3.25 o 
  -8   0  16        8.36        5.89      2.21 o 
  -4   0  16        3.07        4.16      1.99 o 
  -3   0  16        0.24       -1.29      2.19 o 
  -2   0  16       46.29       52.32      5.74 o 
  -1   0  16        6.94        9.85      3.65 o 
   0   0  16      115.72      123.27      8.84 o 
   3   0  16        7.32        7.30      4.78 o 
  -8   1  16        3.31        5.49      2.75 o 
  -7   1  16        5.51        7.47      2.07 o 
  -4   1  16        0.04        2.17      1.99 o 
  -3   1  16        1.43       -0.09      1.52 o 
  -2   1  16       16.87       21.26      2.88 o 
  -1   1  16        1.68       -0.17      1.85 o 
   0   1  16        9.25        7.86      2.56 o 
   3   1  16        1.72        0.65      6.54 o 
  -8   2  16        2.63        3.47      1.60 o 
  -7   2  16        0.14       -1.08      2.05 o 
  -6   2  16       13.05       12.06      2.51 o 
  -5   2  16       16.06       21.11      2.73 o 
  -4   2  16        0.28       -1.56      1.97 o 
  -3   2  16        0.77       -0.93      2.59 o 
  -2   2  16        9.28       12.23      2.39 o 
  -1   2  16        1.31        1.28      2.02 o 
   0   2  16        6.68        5.61      2.33 o 
   3   2  16        0.23       -0.36      2.91 o 
  -8   3  16        4.70        8.11      1.91 o 
  -7   3  16        6.60        7.10      2.79 o 
  -6   3  16        0.01        1.02      2.20 o 
  -5   3  16        0.02       -2.64      1.83 o 
  -4   3  16       17.69       15.00      2.92 o 
  -3   3  16        0.03        0.11      2.13 o 
  -2   3  16        4.43        3.86      2.29 o 
  -1   3  16        2.34       -0.26      2.66 o 
   0   3  16        0.09       -1.33      1.85 o 
   2   3  16        0.98        1.42      3.24 o 
   3   3  16        3.88        3.21      3.21 o 
  -8   4  16        1.25        0.48      1.64 o 
  -7   4  16        7.67       11.23      2.94 o 
  -6   4  16        0.02        2.17      2.48 o 
  -5   4  16        6.07        6.04      3.50 o 
  -4   4  16       21.61       18.07      3.30 o 
  -3   4  16        1.39        1.09      3.32 o 
  -2   4  16       16.62       10.63      4.68 o 
  -1   4  16        6.95        5.65      3.17 o 
   0   4  16       11.47       13.36      3.93 o 
   2   4  16       20.75       14.06      5.33 o 
   3   4  16        0.00        4.12      3.12 o 
  -7   5  16        0.81        3.72      2.37 o 
  -6   5  16       10.19       11.98      3.16 o 
  -5   5  16        7.14       12.01      2.48 o 
  -4   5  16        9.96       11.75      3.09 o 
  -3   5  16        6.47        4.85      2.59 o 
  -2   5  16        3.15        8.76      3.17 o 
  -1   5  16        4.34        2.36      2.95 o 
   2   5  16       20.72       23.53      5.83 o 
   3   5  16        1.61        3.50      3.70 o 
  -7   6  16        6.84        9.79      2.18 o 
  -6   6  16        1.36       -1.37      1.66 o 
  -5   6  16        4.36        1.77      1.73 o 
  -4   6  16       15.58       11.33      3.07 o 
  -3   6  16        0.50        0.18      2.63 o 
  -2   6  16        0.25       -1.34      2.24 o 
  -1   6  16       13.12       16.73      4.41 o 
   2   6  16        6.05        4.92      4.58 o 
   3   6  16        0.46        4.15      3.15 o 
  -7   7  16       14.68       12.64      2.50 o 
  -6   7  16       16.11       12.34      2.95 o 
  -5   7  16       70.94       74.81      5.24 o 
  -4   7  16       22.61       27.58      5.59 o 
  -3   7  16       11.83       16.76      6.34 o 
  -2   7  16        0.16       -4.52      2.26 o 
  -1   7  16        0.29       -3.27      5.68 o 
   1   7  16        3.56        3.93      3.96 o 
   2   7  16        0.70        5.46      4.52 o 
  -6   8  16        0.00       -0.99      3.25 o 
  -5   8  16        0.51        1.22      2.34 o 
  -4   8  16        4.51        4.65      3.25 o 
  -3   8  16        0.81        7.46      7.01 o 
  -2   8  16        0.23        1.40      2.57 o 
  -1   8  16        7.07        2.03      6.42 o 
   1   8  16        0.31        2.03      4.08 o 
   2   8  16        2.38        1.27      4.03 o 
  -6   9  16        0.02       -0.39      2.13 o 
  -5   9  16        0.80        3.52      2.13 o 
  -4   9  16        4.12        4.84      2.21 o 
  -3   9  16        1.25        3.36      3.86 o 
  -2   9  16        3.44       -2.83      5.44 o 
  -1   9  16        2.04        4.56      6.85 o 
   0   9  16        0.95       -3.14      2.73 o 
   1   9  16        0.21        2.13      4.20 o 
  -5  10  16        0.13       -0.36      2.05 o 
  -4  10  16        0.53        5.07      2.18 o 
  -3  10  16        5.71       -4.06      6.02 o 
  -2  10  16        0.61       -5.82      5.15 o 
  -1  10  16        6.74       18.48      8.21 o 
   0  10  16       10.03        3.30      4.49 o 
  -3  11  16       12.55       29.09      9.36 o 
  -2  11  16        0.32        1.39      3.14 o 
  -1  11  16       10.57       18.38      4.61 o 
  -5   1  17        1.34        1.70      1.72 o 
  -4   1  17        2.43        5.36      1.53 o 
  -3   1  17        1.22        3.60      2.64 o 
  -2   1  17        6.86        6.73      3.26 o 
  -1   1  17        0.03        0.82      2.03 o 
   0   1  17        0.19       -1.26      2.09 o 
   2   1  17        0.05       -0.44      2.41 o 
  -6   2  17        0.67        2.85      2.10 o 
  -5   2  17        2.98        0.11      2.00 o 
  -4   2  17        0.47       -1.59      1.35 o 
  -3   2  17        4.22        6.84      3.18 o 
  -2   2  17        8.96        6.38      5.21 o 
  -1   2  17        9.03       12.51      2.82 o 
   0   2  17       17.09       21.49      3.60 o 
   1   2  17       11.78       18.92      5.07 o 
   2   2  17        3.65        3.47      4.73 o 
  -6   3  17       22.68       26.95      3.77 o 
  -5   3  17        1.12       -1.04      2.33 o 
  -4   3  17       11.20       12.28      4.60 o 
  -3   3  17       20.99       23.15      3.80 o 
  -2   3  17        0.36        2.13      1.97 o 
  -1   3  17       22.59       16.47      3.05 o 
   0   3  17        7.11        5.55      3.54 o 
   1   3  17        0.08        1.97      3.27 o 
  -6   4  17        0.26        0.01      2.67 o 
  -5   4  17        7.11        4.92      4.80 o 
  -4   4  17        0.85        1.28      2.90 o 
  -3   4  17        8.28       11.49      3.47 o 
  -2   4  17        0.01        0.71      2.58 o 
  -1   4  17       15.62       18.35      4.49 o 
   0   4  17        2.47        6.79      2.41 o 
  -5   5  17        0.98       -0.60      3.14 o 
  -4   5  17        0.24        1.30      2.53 o 
  -3   5  17        1.00        0.72      2.43 o 
  -2   5  17        0.00       -1.46      2.81 o 
  -1   5  17        0.02        1.97      2.96 o 
  -5   6  17       30.96       37.54      4.61 o 
  -4   6  17       21.41       18.67      3.76 o 
  -3   6  17        9.29        9.70      3.34 o 
  -2   6  17        3.52        3.65      2.94 o 
  -1   6  17        0.15       -0.43      2.95 o 
  -4   7  17        1.31        3.31      2.52 o 
  -3   7  17        9.12        7.32      4.31 o 
  -2   7  17        1.60        5.24      3.02 o 
  -1   7  17        0.83        0.07      3.13 o 
  -3   8  17        7.43        4.46      3.25 o 
  -2   8  17        0.25        2.31      3.11 o 
  -3   0  18        3.63        0.74      2.73 o 
  -2   0  18        3.96        6.52      3.56 o 
  -3   1  18        5.17        9.14      2.28 o 
  -2   1  18        7.09       10.26      2.75 o 
  -3   2  18        1.19        0.90      2.09 o 
  -2   2  18        0.04        2.03      3.16 o 
                                                 
